# Supplementary material for: Multiparental Mapping of Plant Height and Flowering Time QTL in Partially Isogenic Sorghum Families
Source: G3 (Bethesda). 2014 Sep 1;4(9):1593–602. doi: 10.1534/g3.114.013318 (PMC4169151; doi:10.1534/g3.114.013318)
Supplement: Supporting Information [file supp_4.9.1593_TableS1.xlsx]

## Sheet: read me
Table S1	Marker segregation by family: 0 = fixed for reference allele, 1 = segregating; 2 = fixed for alternate allele

## Sheet: Table S1
chr	bp	A	B	C	D	E
1	47924	0	0	1	0	2
1	47926	0	0	1	0	2
1	62548	0	0	1	0	2
1	145767	0	0	1	0	1
1	197383	0	0	1	0	2
1	251135	0	0	1	0	1
1	258417	0	0	1	0	1
1	262312	0	0	0	0	1
1	298247	0	0	1	0	1
1	315873	0	0	0	0	1
1	328543	0	0	1	0	2
1	350520	0	0	1	0	2
1	352297	0	0	1	2	1
1	402432	0	0	0	0	1
1	427459	0	0	1	2	2
1	427660	0	0	1	2	2
1	429459	0	0	1	0	2
1	477528	0	0	1	2	2
1	657220	0	2	1	0	2
1	699388	0	1	0	0	0
1	711079	0	1	0	0	0
1	750071	0	0	0	0	1
1	750079	0	1	0	0	0
1	760119	0	1	1	0	2
1	773667	0	0	0	0	1
1	778426	0	1	1	0	2
1	780339	0	0	1	2	2
1	815888	0	1	0	2	0
1	815933	0	1	0	2	0
1	817891	0	0	0	0	1
1	825277	0	1	0	2	2
1	825285	0	0	0	0	1
1	849338	0	1	0	2	2
1	874018	0	1	0	2	0
1	910127	0	1	0	0	0
1	911114	0	1	0	2	1
1	911223	0	1	0	2	1
1	933292	0	1	0	2	1
1	948482	0	1	0	2	1
1	948546	0	1	0	2	1
1	953650	0	1	0	2	1
1	953705	0	1	0	2	1
1	956474	0	1	0	2	1
1	995984	0	1	0	2	2
1	1012063	2	0	1	0	1
1	1046577	2	0	1	0	1
1	1140473	0	0	1	0	1
1	1160147	0	0	0	2	1
1	1160199	0	0	1	2	1
1	1192074	0	0	0	0	1
1	1193937	0	0	0	2	1
1	1213154	0	0	1	2	1
1	1219049	2	1	0	0	1
1	1219140	0	0	1	2	0
1	1224364	2	1	1	0	1
1	1237553	2	1	0	0	1
1	1251515	0	0	0	0	1
1	1257040	2	1	0	0	1
1	1282349	2	1	0	0	1
1	1320221	0	1	0	0	1
1	1328686	0	1	0	0	1
1	1357088	2	0	0	2	1
1	1388372	2	0	0	2	1
1	1418359	0	2	1	0	0
1	1425546	0	0	0	0	1
1	1435037	2	0	0	2	1
1	1446756	2	0	0	0	1
1	1468343	0	2	1	0	0
1	1474117	0	2	1	0	0
1	1481698	0	2	1	0	0
1	1557072	2	0	0	2	1
1	1557104	0	2	1	0	1
1	1560764	0	1	0	0	0
1	1579722	0	1	1	0	1
1	1579728	0	1	0	0	0
1	1624216	0	1	1	2	2
1	1639070	0	1	0	0	1
1	1660878	0	1	0	2	2
1	1722553	0	0	0	0	1
1	1773965	0	1	0	0	1
1	1797350	0	1	0	0	1
1	1798804	0	1	0	0	1
1	1807906	0	1	0	0	2
1	1822844	0	1	0	0	1
1	1831456	0	1	0	0	2
1	1845522	0	1	0	0	1
1	1854714	0	1	0	0	1
1	1874840	0	1	1	1	2
1	1877934	0	1	0	2	1
1	1883159	0	0	1	2	1
1	1892419	0	0	1	0	0
1	1928035	0	0	0	0	1
1	1976802	0	0	1	2	2
1	1976825	0	0	0	0	1
1	1976827	0	0	0	1	0
1	2029063	0	0	0	2	1
1	2047872	0	0	1	0	1
1	2138595	0	0	0	2	1
1	2146586	0	0	1	1	1
1	2151498	0	0	1	2	1
1	2289365	0	1	1	2	1
1	2336419	0	1	1	2	1
1	2364558	0	0	0	0	1
1	2393171	0	0	1	2	1
1	2404758	0	0	0	0	1
1	2414638	0	0	1	0	1
1	2447661	0	0	1	0	0
1	2453350	0	0	0	0	1
1	2460916	0	0	1	0	0
1	2467190	0	0	0	0	1
1	2516276	0	1	2	0	0
1	2549462	0	1	2	0	2
1	2653087	0	1	0	2	0
1	2653270	0	1	0	2	0
1	2696328	0	1	0	0	0
1	2708069	0	1	0	0	0
1	2737584	0	0	1	1	1
1	2791082	0	0	0	1	0
1	2905536	0	0	0	0	1
1	2924863	0	0	0	2	1
1	2958659	0	0	0	1	1
1	2961760	0	0	0	1	0
1	2974051	0	0	0	2	1
1	3002678	0	0	0	1	0
1	3010572	0	0	0	1	2
1	3073421	0	0	0	0	1
1	3099157	0	0	0	0	1
1	3147022	0	0	0	0	1
1	3163040	0	0	0	0	1
1	3169920	0	0	0	0	1
1	3183663	0	0	0	0	1
1	3283522	0	0	0	0	1
1	3300232	0	0	0	0	1
1	3346798	0	0	0	0	1
1	3347619	0	0	0	0	1
1	3349168	0	0	0	0	1
1	3354936	0	0	2	1	1
1	3372424	0	0	0	1	0
1	3389115	0	0	0	0	1
1	3397252	0	0	0	0	1
1	3424775	0	0	1	0	2
1	3428474	0	0	0	0	1
1	3466073	0	0	1	0	2
1	3491283	0	0	0	0	1
1	3491322	0	0	1	0	2
1	3525012	0	0	1	0	1
1	3525013	0	0	1	0	0
1	3531635	0	0	0	0	1
1	3542177	0	0	0	1	0
1	3544123	0	0	0	0	1
1	3546108	2	0	1	1	1
1	3547595	0	2	1	1	0
1	3583891	0	0	0	0	1
1	3620181	0	0	0	1	0
1	3626684	0	0	1	1	0
1	3642834	0	0	1	1	1
1	3691209	2	0	0	0	1
1	3693200	0	0	0	0	1
1	3731663	0	0	0	0	1
1	3752391	0	2	1	1	0
1	3752714	2	0	1	1	1
1	3752861	2	0	1	1	1
1	3767896	2	0	0	1	2
1	3794047	0	0	0	0	1
1	3811705	0	2	1	1	0
1	3829035	0	0	0	1	0
1	3832327	0	0	0	0	1
1	3875009	0	0	0	0	1
1	3885708	0	0	0	0	1
1	3969382	0	2	0	0	1
1	4003892	0	0	2	1	0
1	4014618	0	0	0	2	1
1	4019715	0	0	2	2	1
1	4132285	0	0	0	1	0
1	4144718	0	0	0	1	0
1	4293374	0	0	1	0	1
1	4332486	0	0	0	0	1
1	4348384	0	2	1	0	1
1	4359207	0	2	1	0	1
1	5172976	2	0	1	0	0
1	5227609	0	0	0	0	1
1	5671854	0	0	0	1	0
1	5686926	0	0	0	0	1
1	5748911	0	0	0	2	1
1	5755283	0	0	0	0	1
1	5759180	0	0	0	2	1
1	5768048	0	0	0	0	1
1	5807856	0	0	0	0	1
1	5862846	0	0	1	0	0
1	5882697	0	0	0	0	1
1	5950793	0	0	1	0	0
1	5953989	0	0	0	1	0
1	5964534	0	0	0	0	1
1	5964597	0	0	1	0	1
1	6015102	0	0	1	0	0
1	6039334	0	0	1	1	0
1	6039391	0	0	0	1	0
1	6040190	0	0	1	0	0
1	6090488	0	0	1	0	0
1	6090574	0	0	1	0	0
1	6110639	0	0	0	0	1
1	6126795	0	0	1	2	0
1	6182070	0	0	0	2	1
1	6182163	0	0	0	2	1
1	6260567	0	0	0	0	1
1	6299169	0	0	0	0	1
1	6312989	0	1	0	2	1
1	6313463	0	1	0	2	1
1	6313622	0	1	0	2	2
1	6313685	0	1	0	2	1
1	6320076	0	1	0	2	1
1	6320312	0	1	0	2	1
1	6354429	2	1	0	0	1
1	6355031	0	0	1	0	1
1	6380139	0	0	1	0	2
1	6395801	0	2	1	0	0
1	6399115	0	0	0	0	1
1	6460229	0	2	1	0	0
1	6460312	0	0	1	0	0
1	6473183	0	0	1	0	0
1	6473228	0	0	0	0	1
1	6477337	0	0	0	2	1
1	6508654	0	0	1	0	0
1	6508709	2	0	0	2	1
1	6536121	0	1	0	0	2
1	6566954	2	1	1	0	0
1	6600443	0	0	1	2	0
1	6614125	2	0	0	0	1
1	6624924	2	0	0	2	1
1	6635849	0	0	1	0	0
1	6635868	0	1	0	0	1
1	6635915	2	0	0	2	1
1	6636056	0	1	0	0	1
1	6639649	0	0	0	1	0
1	6653903	2	0	1	0	1
1	6653963	2	0	1	0	1
1	6659704	2	0	0	0	1
1	6660025	2	0	1	1	1
1	6667255	0	0	0	1	0
1	6677213	0	1	0	0	1
1	6680008	0	0	0	1	0
1	6680017	0	1	0	0	1
1	6698503	0	0	1	1	0
1	6699203	0	0	0	1	0
1	6723691	0	0	1	1	0
1	6764762	0	1	2	0	1
1	6764832	0	1	0	0	0
1	6764866	0	0	2	0	1
1	6768940	0	0	0	1	0
1	6777976	0	1	0	0	0
1	6795450	0	2	1	0	1
1	6824278	2	0	0	2	1
1	6824321	0	2	1	0	1
1	6827436	2	0	0	2	1
1	6829594	2	0	1	2	0
1	6908305	0	0	0	1	0
1	6908306	0	0	0	0	1
1	6922664	1	0	1	2	1
1	6934395	0	0	1	1	0
1	6958135	0	0	0	0	1
1	6967476	0	0	1	1	0
1	6975591	0	0	0	0	1
1	6985708	0	0	0	1	0
1	6996678	0	0	0	1	0
1	7008359	0	0	0	1	0
1	7017689	1	1	0	0	0
1	7079306	1	1	0	2	0
1	7085738	1	1	0	0	0
1	7085949	1	1	0	0	0
1	7088256	1	1	0	2	0
1	7107667	1	1	0	0	0
1	7142401	1	1	0	0	0
1	7164079	1	1	0	2	0
1	7220304	0	0	0	0	1
1	7303031	0	0	0	2	1
1	7377710	0	0	0	2	1
1	7397068	0	0	0	2	1
1	7404663	0	0	0	2	1
1	7480973	1	1	0	2	1
1	7486065	0	1	0	0	0
1	7499717	0	1	0	2	1
1	7520372	0	1	0	2	1
1	7562212	0	1	0	0	0
1	7564441	0	1	0	2	1
1	7589980	0	1	0	0	1
1	7816131	0	0	0	0	1
1	7841007	0	0	0	2	1
1	7949341	0	0	0	0	1
1	7949578	0	0	0	2	1
1	7991212	1	0	0	2	1
1	8051689	0	0	0	0	1
1	8057302	0	0	0	0	1
1	8091284	0	0	0	2	1
1	8091291	1	1	2	0	0
1	8123702	0	0	0	0	1
1	8143874	1	0	0	2	0
1	8145973	1	0	0	2	1
1	8183536	1	0	0	2	0
1	8183589	1	0	0	2	0
1	8184580	1	0	0	2	1
1	8192270	1	0	0	0	0
1	8226691	1	0	0	0	1
1	8226792	1	0	0	0	1
1	8246618	1	0	0	0	2
1	8339826	1	0	0	0	1
1	8379960	1	0	0	0	1
1	8380031	1	0	0	0	1
1	8380277	1	0	0	0	1
1	8382440	1	0	0	0	2
1	8396054	1	0	0	0	1
1	8434674	1	0	0	0	1
1	8495292	1	0	0	0	1
1	8501370	1	0	0	0	1
1	8615153	0	0	0	1	0
1	8808517	0	0	0	1	0
1	8961483	0	0	0	0	1
1	9063897	0	0	0	1	0
1	9078934	0	0	0	1	0
1	9081619	0	0	0	1	0
1	9144779	0	0	0	1	0
1	9171525	0	0	0	1	0
1	9265353	0	0	0	0	1
1	9318885	0	0	0	1	0
1	9320734	0	0	0	0	1
1	9342111	0	0	0	1	0
1	9348404	2	0	0	0	1
1	9362103	0	0	0	1	0
1	9540276	0	1	2	0	1
1	9551701	0	1	2	0	1
1	10003245	0	0	0	0	1
1	10007226	0	0	0	2	1
1	10054582	0	0	0	2	1
1	10148258	0	0	0	0	1
1	10436339	0	2	0	0	1
1	10436969	0	2	0	1	1
1	10450979	0	0	0	1	1
1	10455080	0	0	0	0	1
1	10549269	0	2	0	1	1
1	10561007	0	2	0	2	1
1	10648893	0	0	0	1	0
1	10649409	0	2	0	2	1
1	10652558	0	0	0	2	1
1	10661592	0	2	0	2	1
1	10672914	2	0	1	0	0
1	10672977	0	0	0	1	2
1	10679762	0	2	0	2	1
1	10679801	0	0	0	1	2
1	10769316	0	2	0	0	1
1	10779539	0	2	0	2	1
1	10807002	0	2	0	2	1
1	10936507	0	0	0	1	0
1	10943864	0	0	0	0	1
1	11063105	2	0	0	2	1
1	11097473	0	0	0	0	1
1	11101292	0	1	2	0	2
1	11139973	2	0	0	2	1
1	11348324	0	0	0	0	1
1	11386001	0	0	0	0	1
1	11567153	0	0	0	2	1
1	11610802	0	0	0	1	0
1	11612668	0	0	0	1	0
1	11673173	0	0	0	1	0
1	11693021	0	0	0	1	0
1	11699439	0	0	1	2	2
1	11726081	0	0	0	1	0
1	11757475	0	0	0	0	1
1	11789617	0	0	0	0	1
1	11791240	0	0	2	2	1
1	11791319	0	0	0	0	1
1	11891516	0	0	0	0	1
1	11938296	0	0	0	1	0
1	11938306	0	0	0	0	1
1	11957329	0	0	1	0	2
1	11963576	0	0	1	0	0
1	12067212	0	0	1	2	1
1	12094136	0	0	2	2	1
1	12112022	0	0	0	0	1
1	12117845	0	0	1	2	2
1	12131312	0	0	0	2	1
1	12238859	0	0	0	2	1
1	12273565	0	0	0	0	1
1	12275440	0	0	0	2	1
1	12411562	0	0	0	1	0
1	12458418	0	0	0	1	0
1	12580464	0	0	0	0	1
1	12593663	0	0	0	1	0
1	12601575	0	0	0	1	0
1	12629149	0	0	0	0	1
1	12630179	0	0	0	1	0
1	12667107	0	0	0	0	1
1	12667933	0	0	0	0	1
1	12672806	0	0	1	0	2
1	12675327	0	0	1	0	2
1	12675862	0	0	1	0	2
1	12696973	0	0	0	0	1
1	12696983	0	0	0	1	0
1	12703386	0	2	1	0	1
1	12706874	0	0	0	1	0
1	12728958	0	0	2	2	1
1	12740405	0	0	0	0	1
1	12751305	2	0	1	0	1
1	12798673	0	0	2	1	0
1	12810986	2	0	0	2	1
1	12812506	0	2	1	0	0
1	12892164	0	0	1	1	1
1	12892210	0	0	0	1	2
1	12892310	0	0	1	2	1
1	12918654	0	0	0	0	1
1	12971020	0	0	0	1	0
1	12971084	0	0	2	0	1
1	12987248	0	0	2	1	1
1	13046391	0	0	0	1	1
1	13125829	0	0	0	1	0
1	13156817	0	0	0	0	1
1	13341966	0	0	0	0	1
1	13355486	0	0	2	2	1
1	13394012	0	0	2	2	1
1	13434868	0	0	0	2	1
1	13508232	0	0	2	0	1
1	13545614	0	0	0	0	1
1	13650634	0	0	2	2	1
1	13689435	0	0	2	0	1
1	13696333	0	0	0	0	1
1	13802212	0	0	0	0	1
1	13883186	0	0	0	0	1
1	13986766	0	0	0	2	1
1	13997875	0	0	0	0	1
1	14044592	0	0	0	2	1
1	14059898	0	0	0	2	1
1	14065519	0	0	2	2	1
1	14127090	0	0	2	0	1
1	14173191	2	0	0	2	1
1	14175705	2	0	0	2	1
1	14204863	2	0	0	2	1
1	14276824	0	0	0	2	1
1	14292342	0	0	2	1	1
1	14298222	0	0	2	2	1
1	14335366	0	0	2	1	0
1	14338227	0	0	0	1	0
1	14345392	0	0	0	0	1
1	14345412	0	0	0	1	0
1	14396239	0	0	0	0	1
1	14402665	0	0	0	2	1
1	14404090	0	0	2	2	1
1	15135307	0	0	0	2	1
1	15168167	0	0	0	0	1
1	15171428	0	0	0	1	2
1	15335826	0	0	0	0	1
1	15369389	0	0	2	2	1
1	15373908	0	0	2	0	1
1	15404748	0	0	1	2	1
1	15404801	0	0	1	2	1
1	15463944	0	0	0	0	1
1	15463947	2	0	1	0	0
1	15527189	0	0	1	0	0
1	15658234	2	0	0	2	1
1	15771096	0	0	2	2	1
1	15791369	2	0	0	0	1
1	15815583	2	0	0	0	1
1	15852134	0	0	0	1	1
1	15880299	0	0	0	0	1
1	16416981	0	0	0	0	1
1	16565716	0	0	2	2	1
1	16572568	0	0	2	0	1
1	16617172	0	0	2	2	1
1	16657267	0	0	0	0	1
1	16680483	0	0	0	1	0
1	16681193	0	0	2	1	2
1	16683142	0	0	2	0	1
1	16708569	0	0	0	1	0
1	16721892	0	0	2	0	1
1	16753510	0	0	0	0	1
1	16818694	0	0	0	1	0
1	16818707	0	0	0	0	1
1	16894474	0	0	2	1	1
1	16912827	0	0	0	0	1
1	16937372	0	0	0	1	0
1	16968834	0	0	0	1	1
1	16973250	0	0	0	1	0
1	16973288	0	0	0	0	1
1	16978775	0	0	2	1	1
1	16989163	0	0	2	1	1
1	17009232	0	0	0	0	1
1	17078698	0	0	0	1	1
1	17078769	0	0	0	0	1
1	17104017	0	0	2	0	1
1	17108029	0	0	0	1	0
1	17127579	0	0	0	0	1
1	17170549	0	0	0	0	1
1	17267346	0	0	0	2	1
1	17333851	0	0	2	2	1
1	17346033	0	0	0	0	1
1	17406322	0	0	2	2	1
1	17554414	0	2	0	2	1
1	17635628	0	0	0	0	1
1	17695732	0	2	0	2	1
1	17734711	0	0	0	0	1
1	17818453	0	0	0	2	1
1	17818787	0	0	0	0	1
1	17914791	0	0	0	0	1
1	17933104	0	0	2	2	1
1	17951037	0	0	0	0	1
1	18023467	0	0	0	0	1
1	18027854	0	0	0	0	1
1	18078217	0	0	0	0	1
1	18112552	0	0	2	0	1
1	18119659	0	0	2	0	1
1	18121416	0	0	0	0	1
1	18159055	0	0	0	0	1
1	18172470	0	0	0	0	1
1	18173456	0	0	0	0	1
1	18195282	0	0	0	0	1
1	18444972	0	0	0	0	1
1	18637180	0	0	0	0	1
1	18818813	0	0	0	0	1
1	18854745	0	0	0	0	1
1	18865920	0	0	0	2	1
1	18870637	0	0	2	0	1
1	18873212	0	0	0	2	1
1	18874024	0	0	0	0	1
1	18876960	0	0	0	2	1
1	19039076	0	0	0	0	1
1	19061934	0	0	0	0	1
1	19062022	0	0	0	0	1
1	19072189	0	0	0	2	1
1	19229120	0	0	0	0	1
1	19231851	0	0	0	0	1
1	19387268	0	0	2	2	1
1	19396799	0	0	0	2	1
1	19396854	0	0	0	0	1
1	19434385	0	0	0	0	1
1	19438711	0	0	0	0	1
1	19446742	0	0	0	2	1
1	19715533	0	0	0	0	1
1	19725011	0	0	0	0	1
1	19725032	0	0	0	0	1
1	19725422	0	0	0	0	1
1	20137197	0	0	0	0	1
1	20153599	0	0	0	0	1
1	20153670	0	0	0	2	1
1	20160297	0	0	2	0	1
1	20162060	0	0	2	2	1
1	20537998	0	0	0	0	1
1	21440223	0	0	0	0	1
1	21453279	0	0	2	0	1
1	21500660	0	0	0	0	1
1	21672587	0	0	1	2	2
1	21672831	0	0	1	0	2
1	21674745	0	0	1	0	2
1	21679065	0	0	1	2	1
1	21682393	0	0	1	0	0
1	21751384	0	0	1	0	0
1	21763864	0	0	1	2	2
1	21765738	0	0	1	0	0
1	21795767	0	0	1	2	2
1	21838059	0	0	1	0	0
1	21857583	0	0	1	2	2
1	21983615	0	0	1	0	0
1	22012307	0	0	0	0	1
1	22117104	0	0	1	0	2
1	22119252	0	0	0	0	1
1	22166823	0	0	0	0	1
1	22226123	0	0	1	0	0
1	22226151	0	0	2	2	1
1	22231757	0	0	0	0	1
1	22235886	0	0	0	2	1
1	22469705	0	0	0	0	1
1	22725404	0	0	0	0	1
1	22755787	0	0	0	0	1
1	22795061	0	0	0	0	1
1	23021222	0	0	0	0	1
1	23182579	0	0	0	0	1
1	23197904	0	0	0	0	1
1	23493799	2	0	0	0	1
1	23494461	0	0	0	0	1
1	23668017	0	0	0	0	1
1	24492376	0	0	0	0	1
1	24492461	0	0	0	0	1
1	24563299	0	0	0	2	1
1	24745281	0	0	0	1	0
1	24991352	0	0	0	0	1
1	25032160	0	0	0	0	1
1	25258991	0	0	0	0	1
1	25260315	0	0	2	1	0
1	25262986	2	0	0	1	0
1	25389231	2	0	0	1	0
1	25481167	0	0	0	1	2
1	25769558	0	0	0	0	1
1	25824810	2	0	0	0	1
1	25824866	0	0	0	1	0
1	25824886	0	2	0	0	1
1	25863200	0	0	0	1	0
1	25905807	0	0	0	1	0
1	25911089	0	2	0	0	1
1	26015006	0	0	0	1	0
1	26016149	0	2	0	0	1
1	26016202	0	0	0	1	0
1	26054365	0	0	0	1	0
1	26075270	0	0	0	0	1
1	26220429	0	0	0	1	0
1	26221336	0	0	0	0	1
1	26221385	0	2	0	2	1
1	26229250	0	0	0	0	1
1	26247204	0	2	0	1	1
1	26247247	0	2	0	0	1
1	26249106	0	0	0	1	0
1	26519915	0	0	0	1	0
1	26524805	0	0	0	1	0
1	26558122	0	0	0	1	0
1	26562092	0	0	0	1	0
1	26895306	0	0	2	2	1
1	26944766	0	2	0	2	1
1	27022132	2	0	0	1	0
1	27022216	0	0	0	1	0
1	27090905	2	0	0	1	0
1	27191258	0	0	0	0	1
1	27194488	0	0	2	0	1
1	27217925	0	0	2	0	1
1	27271818	0	0	0	0	1
1	27273671	0	0	2	2	1
1	28169219	0	0	0	1	0
1	30186623	0	0	2	0	1
1	30222402	0	0	0	0	1
1	30418039	0	0	2	0	1
1	30483190	0	0	2	0	1
1	30979495	0	0	0	0	1
1	30995375	0	0	0	0	1
1	30995800	0	0	0	0	1
1	31205782	0	0	0	2	1
1	31265807	0	0	2	0	1
1	31632602	0	0	0	0	1
1	31632806	0	0	2	0	1
1	31973161	0	0	0	0	1
1	32188941	0	0	0	0	1
1	32544488	0	0	0	0	1
1	32764871	0	0	0	0	1
1	38486557	0	0	2	0	1
1	38583556	0	0	0	0	1
1	38812595	0	0	2	2	1
1	39009816	0	0	2	0	1
1	39400333	0	0	0	0	1
1	39403888	0	0	2	0	1
1	39403938	0	0	0	0	1
1	39456024	0	0	2	2	1
1	40021021	0	0	2	0	1
1	40031645	0	0	0	0	1
1	40536549	0	0	2	0	1
1	40687307	0	0	2	2	1
1	40998500	0	0	2	0	1
1	41299787	0	0	0	0	1
1	41369977	0	0	2	2	1
1	41435767	0	0	0	0	1
1	41455041	0	0	0	0	1
1	41878049	0	0	0	0	1
1	41885897	0	0	0	1	0
1	42047358	0	0	0	0	1
1	42438402	0	0	0	0	1
1	43000226	0	0	0	2	1
1	43063017	0	0	0	0	1
1	43066986	0	0	2	0	1
1	43098263	2	0	0	2	1
1	43159896	0	0	0	0	1
1	43551218	0	0	0	0	1
1	43551303	0	0	0	0	1
1	43635150	2	0	0	0	1
1	44105087	0	0	2	0	1
1	44202736	0	0	2	2	1
1	44208514	0	0	2	2	1
1	44431814	0	0	2	2	1
1	44553715	0	0	2	0	1
1	44582376	2	0	0	0	1
1	44595234	0	0	2	0	1
1	44681106	0	0	2	2	1
1	44700828	2	0	0	0	1
1	44759998	0	0	2	2	1
1	44942542	2	0	0	0	1
1	45390050	0	0	2	2	1
1	45597051	0	0	0	0	1
1	45597172	0	0	2	0	1
1	46026968	0	0	0	0	1
1	46297270	0	0	2	0	1
1	46320052	0	0	2	0	1
1	46391404	0	0	0	2	1
1	46442283	0	0	2	0	1
1	46442308	0	0	0	2	1
1	46616132	0	0	0	2	1
1	46653036	0	0	2	0	1
1	47663419	0	0	2	0	1
1	47891980	0	0	0	1	0
1	48360216	0	0	0	1	0
1	48421278	0	0	2	1	2
1	48548208	0	0	0	1	0
1	48667124	0	0	0	1	0
1	48669812	0	0	2	1	2
1	48672595	0	0	2	1	2
1	48672994	0	0	0	1	0
1	48696356	0	0	0	1	0
1	48736550	0	0	0	1	2
1	48871143	0	0	0	1	0
1	49037891	0	0	0	1	0
1	49064616	2	0	0	1	0
1	49066945	0	0	0	1	0
1	49079087	0	0	2	1	2
1	49079181	0	0	0	1	0
1	49099042	0	0	2	1	2
1	49099691	0	0	0	1	0
1	49241900	0	0	2	1	2
1	49272114	0	0	0	1	0
1	49276146	0	0	2	1	2
1	49310600	0	0	2	1	2
1	49359208	0	0	0	1	0
1	49375735	0	0	0	1	0
1	49390027	0	0	0	1	0
1	49696240	0	0	2	0	1
1	49705390	0	0	2	2	1
1	50021060	0	0	0	0	1
1	50321647	0	0	2	2	1
1	50551452	0	0	2	2	1
1	50571908	0	0	2	2	1
1	50683420	0	0	0	2	1
1	51201872	0	0	2	1	2
1	51203553	0	0	2	1	2
1	51206622	0	0	2	1	2
1	51209562	0	0	0	1	0
1	51297316	0	0	0	1	0
1	51299299	0	0	0	1	0
1	51322325	0	0	0	1	0
1	51341342	0	0	2	1	2
1	51461267	0	0	0	1	0
1	51477293	0	0	2	1	0
1	51492818	0	0	0	1	0
1	51503108	0	0	2	1	0
1	51539936	0	0	0	1	0
1	51639311	0	2	0	1	0
1	51671799	0	0	0	1	0
1	52112037	0	0	0	1	0
1	52157643	0	0	2	1	2
1	52163720	0	0	0	1	0
1	52257845	0	0	0	0	1
1	52276706	0	0	0	0	1
1	52589611	0	0	2	2	1
1	52589665	0	0	2	2	1
1	52590740	0	0	2	2	1
1	52883605	0	0	0	0	1
1	52895630	0	0	0	0	1
1	53404056	0	0	0	0	1
1	53654632	0	0	0	1	0
1	53664020	0	0	0	1	0
1	53695075	0	0	0	2	1
1	53707870	0	0	0	2	1
1	53711463	0	0	0	0	1
1	54039814	0	0	0	1	0
1	54093954	0	0	0	0	1
1	54156161	0	0	0	0	1
1	54158762	0	0	0	0	1
1	54185350	0	0	0	0	1
1	54236122	0	0	2	1	0
1	54415313	0	0	0	1	0
1	54473508	0	0	0	0	1
1	54473597	0	0	0	0	1
1	54502697	0	0	0	1	0
1	54534939	2	0	0	2	1
1	54534969	2	0	0	2	1
1	54535001	0	0	0	1	0
1	54539644	2	0	0	2	1
1	54574203	0	2	0	0	1
1	54617292	0	0	0	1	0
1	54618148	0	0	2	1	2
1	54650158	0	0	0	1	1
1	54654854	0	0	0	1	0
1	54709139	0	0	0	0	1
1	54713614	0	0	0	2	1
1	54715825	0	0	0	1	0
1	54797405	0	0	0	1	0
1	54797432	0	0	0	0	1
1	54888614	0	0	2	0	1
1	54910413	0	0	0	1	0
1	55027760	0	0	0	1	0
1	55032174	0	0	0	0	1
1	55057750	0	0	0	0	1
1	55078748	2	0	0	2	1
1	55203561	0	0	0	0	1
1	55211807	0	0	0	0	1
1	55239381	2	0	0	2	1
1	55273942	2	0	0	0	1
1	55274956	2	0	0	0	1
1	55345281	0	0	0	2	1
1	55345599	0	0	0	0	1
1	55428025	0	0	0	0	1
1	55433338	0	0	2	0	1
1	55481782	0	0	0	0	1
1	55537500	0	0	0	0	1
1	55550499	0	0	0	0	1
1	55610711	0	0	0	2	1
1	55697621	0	0	0	0	1
1	55708909	0	2	0	0	1
1	55733215	0	0	0	2	1
1	55778321	0	2	0	0	1
1	55814507	0	2	0	2	1
1	55824599	0	2	0	0	1
1	55948506	0	0	0	2	1
1	56034950	0	0	0	0	1
1	56069570	0	2	0	2	1
1	56118888	2	0	0	0	1
1	56146530	0	0	0	0	1
1	56168706	0	0	0	2	1
1	56259151	0	0	0	2	1
1	56268179	0	0	2	0	1
1	56325925	0	0	2	0	1
1	56449545	0	0	0	2	1
1	56569171	0	2	0	0	1
1	56593245	0	2	0	2	1
1	56618262	0	2	0	0	1
1	56663793	0	2	0	2	1
1	56666301	0	0	0	0	1
1	56666394	0	2	0	2	1
1	56669499	0	2	0	0	1
1	56705608	0	2	0	2	1
1	56788499	0	0	2	2	1
1	56853006	0	0	0	2	1
1	56873004	0	0	2	0	1
1	56897399	0	0	2	2	1
1	56913211	0	0	0	0	1
1	56948996	0	0	2	0	1
1	56968953	0	2	0	2	1
1	56969422	0	2	0	2	1
1	56983490	2	0	0	1	1
1	57134482	0	0	2	0	1
1	57610963	0	2	0	2	1
1	57698214	2	0	0	0	1
1	57710853	2	0	0	0	1
1	57716391	2	0	0	0	1
1	57753467	2	0	0	0	1
1	57753509	2	0	0	0	1
1	57829834	0	0	0	0	1
1	57878998	0	2	0	0	1
1	58000101	0	0	0	0	1
1	58014685	0	0	0	0	1
1	58023436	0	2	0	2	1
1	58039616	0	0	0	0	1
1	58059148	0	0	0	0	1
1	58065014	0	0	0	2	1
1	58085901	0	0	2	2	1
1	58344442	0	0	0	0	1
1	58711742	0	0	0	0	1
1	59088299	0	0	2	0	1
1	59204732	0	0	0	2	1
1	59364463	0	0	0	0	1
1	60239599	0	0	0	2	1
1	60289459	0	0	0	1	0
1	60296007	0	0	0	2	1
1	60296105	0	0	2	2	1
1	60303055	0	0	0	2	1
1	60370993	0	0	2	2	1
1	60524946	0	0	0	0	1
1	60575330	0	0	2	2	1
1	60649292	0	0	0	0	1
1	60750315	0	0	0	0	1
1	60758952	0	0	0	2	1
1	60761252	0	0	0	0	1
1	61098426	0	0	2	2	1
1	61103559	0	0	0	0	1
1	61123338	0	0	2	2	1
1	61221066	0	0	0	0	1
1	61298084	0	0	2	2	1
1	61352219	0	0	2	2	1
1	61356521	0	0	0	0	1
1	61548597	0	0	2	2	1
1	61549548	0	0	2	2	1
1	61877648	0	0	2	2	1
1	61883806	0	0	0	0	1
1	61897064	0	0	2	2	1
1	61928844	0	0	2	2	1
1	62174483	0	0	2	0	1
1	62296276	0	0	2	0	1
1	62773248	0	0	0	0	1
1	62938973	2	0	0	0	1
1	63060169	0	0	0	0	1
1	63096043	0	0	2	0	1
1	63298918	0	0	0	0	1
1	63964486	0	0	0	0	1
1	63978630	0	0	0	0	1
1	63988580	0	0	0	2	1
1	63991044	0	0	0	0	1
1	64157050	0	0	0	0	1
1	64229895	0	0	0	0	1
1	64327935	0	0	2	2	1
1	64336286	0	0	0	0	1
1	64339106	0	0	0	0	1
1	64383395	0	0	0	0	1
1	64427235	0	0	0	0	1
1	64564943	0	0	0	0	1
1	64627882	0	0	0	2	1
1	64787907	0	0	0	0	1
1	64802373	0	0	2	0	1
1	64855642	0	0	0	0	1
1	65059186	0	0	0	2	1
1	65062090	0	0	0	0	1
1	65075222	0	0	0	0	1
1	65114169	0	0	0	0	1
1	65135694	0	2	0	0	1
1	65166527	0	0	0	2	1
1	65166635	0	0	0	1	0
1	65185695	0	0	0	0	1
1	65186024	0	0	2	2	1
1	65233877	2	0	0	0	1
1	65247634	0	0	0	0	1
1	65351513	0	1	0	0	1
1	65407631	0	2	0	2	1
1	65407638	0	1	0	0	0
1	65408037	0	2	0	2	1
1	65421737	0	0	0	0	1
1	65446239	0	1	0	2	1
1	65477655	0	0	0	0	1
1	65503265	2	1	0	0	0
1	65505520	0	0	2	0	1
1	65514183	0	1	2	0	2
1	65526389	0	1	2	0	2
1	65526897	0	1	2	0	2
1	65538682	0	0	2	2	1
1	65543376	2	1	0	0	0
1	65551642	0	1	0	0	2
1	65552427	0	0	0	0	1
1	65572151	0	0	0	0	1
1	65577579	2	1	0	0	0
1	65583335	0	1	0	0	2
1	65616408	2	1	0	0	0
1	65686619	0	1	2	1	0
1	65693306	0	1	2	1	1
1	65696303	0	1	2	1	1
1	65698311	2	1	0	0	1
1	65709735	0	0	0	1	0
1	65717077	2	1	0	0	1
1	65717630	2	1	0	0	0
1	65723855	0	0	0	1	0
1	65736051	0	0	0	0	1
1	65753092	0	1	2	1	1
1	65782981	0	0	0	1	1
1	65789450	0	0	2	1	0
1	65860065	2	0	0	1	1
1	65935380	0	0	2	2	1
1	66029940	0	0	0	0	1
1	66062267	0	0	0	0	1
1	66187744	0	0	0	0	1
1	66256311	0	0	0	0	1
1	66298174	0	0	0	0	1
1	66332804	0	0	0	0	1
1	66341434	0	0	0	0	1
1	66371869	0	0	0	1	0
1	66387565	0	0	0	0	1
1	66403650	0	0	0	0	1
1	66466059	0	0	0	2	1
1	66606728	0	0	0	2	1
1	66611950	0	0	0	0	1
1	66627825	0	0	2	1	1
1	66627832	0	0	2	2	1
1	66637572	0	0	0	2	1
1	66664613	0	0	0	0	1
1	66664784	0	0	0	0	1
1	66706441	0	0	2	2	1
1	66719971	0	0	2	0	1
1	66766332	0	0	0	2	1
1	66776415	0	0	0	2	1
1	66788520	0	0	0	0	1
1	66842431	0	0	0	0	1
1	66940874	0	0	2	2	1
1	66966795	0	0	2	0	1
1	67011243	0	0	0	2	1
1	67231885	0	0	0	0	1
1	67232503	0	0	0	0	1
1	67290869	0	0	0	0	1
1	67308089	0	0	0	0	1
1	67342835	0	0	2	2	1
1	67352259	0	0	0	0	1
1	67364411	0	0	2	2	1
1	67370556	0	0	2	0	1
1	67372513	0	0	0	2	1
1	67381120	0	0	2	2	1
1	67434566	0	0	2	0	1
1	67436377	0	0	0	0	1
1	67454810	0	0	2	0	1
1	67536455	0	0	0	2	1
1	67582214	0	0	2	0	1
1	67600972	0	0	2	2	1
1	67634746	0	0	0	2	1
1	67682516	0	2	0	2	1
1	67688334	2	0	0	0	1
1	67779844	0	0	0	2	1
1	67783650	0	0	0	2	1
1	67798860	0	0	0	2	1
1	67872198	0	0	0	0	1
1	67875016	0	0	2	2	1
1	67879712	0	0	0	0	1
1	67933935	0	0	2	0	1
1	68003086	0	0	0	1	0
1	68044171	0	0	0	1	0
1	68172867	0	0	0	0	1
1	68174693	0	0	0	1	1
1	68181213	0	0	0	1	0
1	68182115	0	0	0	1	0
1	68194542	0	0	0	1	0
1	68202648	0	0	0	1	1
1	68227908	0	0	0	2	1
1	68299134	0	0	0	0	1
1	68299144	0	0	0	1	2
1	68433580	0	0	2	1	2
1	68441566	0	0	2	1	1
1	68449438	0	0	0	1	1
1	68450322	0	0	0	1	0
1	68473016	0	0	0	1	1
1	68475282	0	0	2	0	1
1	68479760	0	0	0	0	1
1	68511003	0	0	0	1	1
1	68542476	0	0	2	1	0
1	68571865	0	0	0	1	0
1	68575987	0	0	0	1	0
1	68659816	0	0	2	0	1
1	68832672	0	0	2	2	1
1	68832734	0	0	0	0	1
1	68918713	0	0	2	2	1
1	68974530	0	0	0	0	1
1	68976642	0	0	2	2	1
1	68995907	0	0	2	2	1
1	69101796	0	0	0	2	1
1	69166622	0	0	0	1	0
1	69169291	0	0	0	1	0
1	69212862	0	0	0	1	1
1	69214921	0	0	0	1	0
1	69275205	0	0	0	1	1
1	69291450	0	0	0	2	1
1	69332000	0	0	0	1	1
1	69333042	0	0	0	2	1
1	69447988	0	0	2	2	1
1	69516813	0	0	2	2	1
1	69540866	0	0	0	2	1
1	69541829	0	0	0	2	1
1	69868969	0	0	2	2	1
1	69900050	0	0	2	0	1
1	69930711	0	0	2	2	1
1	69956898	0	0	2	2	1
1	69986659	0	0	0	0	1
1	69996314	0	0	2	2	1
1	69996363	0	0	2	2	1
1	70040604	0	0	0	0	1
1	70449539	0	0	2	1	1
1	70449800	0	0	0	0	1
1	70453830	0	0	0	1	1
1	70472768	0	0	0	2	1
1	70474559	0	0	0	2	1
1	70525278	0	0	0	0	1
1	70562978	0	0	0	2	1
1	70637733	0	2	0	2	1
1	70639780	0	2	0	2	1
1	70670405	0	0	2	0	1
1	70798248	0	0	2	0	1
1	70915409	0	0	2	2	1
1	70994463	0	0	0	2	1
1	71033950	0	0	0	1	0
1	71051585	0	0	0	1	0
1	71061372	0	0	0	1	1
1	71065933	0	0	0	2	1
1	71100325	0	0	0	0	1
1	71152020	0	0	0	0	1
1	71198993	2	0	0	0	1
1	71205570	0	0	0	0	1
1	71205616	2	0	0	0	1
1	71239909	0	0	0	2	1
1	71290669	0	0	0	0	1
1	71439389	0	2	0	0	1
1	71449667	0	0	2	2	1
1	71451644	0	0	0	0	1
1	71522123	0	0	0	0	1
1	71531089	0	0	0	0	1
1	71560371	2	0	0	0	1
1	71590290	0	0	2	2	1
1	71618802	0	0	0	1	1
1	71622592	0	2	0	2	1
1	71671246	0	0	0	1	0
1	71699625	0	2	0	2	1
1	71727428	0	0	0	2	1
1	71753384	0	0	0	2	1
1	71795177	0	0	2	0	1
1	71859608	0	0	0	1	0
1	71924723	0	0	0	0	1
1	71924818	2	0	0	0	1
1	71968920	0	0	0	1	0
1	71969036	0	0	2	0	1
1	71996818	0	0	2	1	1
1	72003409	0	0	0	0	1
1	72009009	0	0	0	1	1
1	72009793	0	0	0	1	2
1	72011017	0	0	0	1	1
1	72013085	0	0	0	2	1
1	72019083	0	0	2	2	1
1	72082148	0	0	0	2	1
1	72158948	0	0	0	0	1
1	72184504	0	0	2	2	1
1	72191616	0	0	2	2	1
1	72243566	0	0	0	1	2
1	72249391	0	0	2	1	2
1	72249600	0	0	0	1	0
1	72258812	0	0	0	1	2
1	72287128	0	0	0	1	0
1	72288657	0	0	2	0	1
1	72288734	0	0	2	0	1
1	72298783	0	0	2	1	2
1	72321436	0	0	0	0	1
1	72330747	0	0	2	1	1
1	72331604	0	0	2	1	1
1	72343551	0	0	0	2	1
1	72355693	0	0	0	0	1
1	72377936	0	0	2	2	1
1	72456227	0	0	0	0	1
1	72510386	0	0	0	2	1
1	72666974	0	0	0	2	1
1	72719070	0	0	0	0	1
1	72820472	0	0	0	0	1
1	72851309	0	0	2	2	1
1	72915437	0	0	0	0	1
1	72965468	0	0	0	0	1
1	72965508	0	0	0	0	1
1	73073753	0	0	0	0	1
1	73212114	0	0	2	2	1
1	73432768	0	2	0	0	1
1	73468720	0	2	0	2	1
1	73670434	0	2	0	0	1
2	124592	0	0	0	0	1
2	141914	0	0	0	0	1
2	185320	0	0	0	0	1
2	240561	0	0	0	0	1
2	272383	0	0	0	0	1
2	300089	0	0	0	0	1
2	316642	0	0	2	0	1
2	327270	0	0	0	0	1
2	388303	0	0	0	0	1
2	466364	0	0	2	2	1
2	501074	0	2	0	0	1
2	621936	0	0	0	0	1
2	682687	0	0	2	1	0
2	682696	0	0	2	1	2
2	733909	0	0	0	0	1
2	824245	0	0	0	2	1
2	882930	0	0	2	0	1
2	902142	0	0	0	1	1
2	903925	0	0	0	0	1
2	921789	0	0	0	0	1
2	923640	0	0	0	0	1
2	1168828	0	0	0	1	0
2	1181672	0	0	0	1	0
2	1250861	0	0	0	1	0
2	1283769	0	0	0	1	0
2	1402561	0	0	0	1	0
2	1403151	0	0	2	1	0
2	1408079	0	0	0	1	2
2	1424139	0	0	0	1	1
2	1439657	0	0	0	1	2
2	1461758	0	0	0	0	1
2	1503746	0	0	2	1	1
2	1524054	0	0	0	1	0
2	1559639	0	0	0	1	1
2	1563408	0	0	0	2	1
2	1570722	0	0	0	1	1
2	1571434	0	0	0	0	1
2	1575410	0	0	0	1	1
2	1583282	0	0	0	1	2
2	1583544	0	0	2	0	1
2	1583559	0	0	2	2	1
2	1588461	0	0	2	1	1
2	1599460	0	0	0	0	1
2	1616311	0	0	0	1	0
2	1622252	1	2	0	0	0
2	1666737	0	0	2	0	1
2	1682073	0	0	0	2	1
2	1682463	0	0	2	2	1
2	1683143	0	0	0	0	1
2	1718734	0	0	2	1	0
2	1723452	0	0	0	0	1
2	1750175	0	0	0	0	1
2	1772652	0	0	2	2	1
2	1789759	0	0	0	0	1
2	1923802	0	0	2	0	1
2	1946158	0	0	2	1	2
2	1953364	0	0	2	1	2
2	1986048	0	0	0	1	0
2	2043751	0	0	0	1	0
2	2080671	0	0	0	1	0
2	2182512	2	0	0	1	0
2	2232827	0	0	0	0	1
2	2252528	2	0	0	1	0
2	2275395	0	0	2	2	1
2	2680960	0	0	0	0	1
2	2830408	1	2	0	0	0
2	2853512	0	0	0	0	1
2	2856926	0	0	0	0	1
2	2865663	0	0	0	0	1
2	3022425	0	0	0	0	1
2	3114769	0	0	2	0	1
2	3118317	0	0	2	2	1
2	3118941	0	0	0	0	1
2	3133350	0	0	2	2	1
2	3134639	0	0	0	0	1
2	3181611	0	0	0	2	1
2	3193164	2	0	0	0	1
2	3213901	2	0	0	0	1
2	3259652	2	0	0	0	1
2	3305816	2	0	0	0	1
2	3560248	0	0	0	0	1
2	3560301	0	0	2	2	1
2	3645637	0	0	0	0	1
2	3662754	2	0	0	0	1
2	3734614	0	2	0	0	1
2	3743429	0	0	2	2	1
2	3761871	0	0	2	0	1
2	3765607	0	0	2	0	1
2	3765986	0	0	2	0	1
2	3772220	0	2	0	0	1
2	3784368	0	2	0	0	1
2	3796081	0	0	0	0	1
2	3831494	0	0	0	0	1
2	3859022	0	0	0	2	1
2	3954712	0	0	2	0	1
2	4050661	0	0	0	2	1
2	4077264	0	0	0	0	1
2	4124408	0	0	0	1	2
2	4137617	0	0	0	0	1
2	4138101	0	0	0	0	1
2	4159795	0	2	0	0	1
2	4165358	0	0	2	2	1
2	4176754	2	0	0	0	1
2	4183381	2	0	0	1	2
2	4203725	0	0	0	1	0
2	4254657	0	0	0	1	0
2	4281409	0	0	0	1	0
2	4283829	0	0	0	1	0
2	4293983	0	0	2	1	0
2	4363522	0	0	2	1	0
2	4363590	0	0	2	1	0
2	4668672	0	0	2	1	2
2	4830142	0	0	0	1	2
2	4848827	0	0	0	2	1
2	4915495	0	0	1	2	2
2	4915496	1	2	0	0	0
2	4954299	0	0	0	0	1
2	4978362	2	0	0	1	0
2	5005292	0	0	0	0	1
2	5009842	2	0	0	1	0
2	5013648	0	0	0	1	1
2	5047816	0	0	0	1	0
2	5136107	0	0	0	0	1
2	5139027	0	0	0	0	1
2	5165457	0	0	0	0	1
2	5227343	0	0	0	0	1
2	5280036	0	0	0	0	1
2	5308369	0	0	0	1	2
2	5324212	0	0	0	2	1
2	5332070	0	0	0	0	1
2	5392100	0	0	0	1	2
2	5393584	0	0	0	1	0
2	5416980	0	0	0	1	2
2	5421712	0	0	0	0	1
2	5448154	0	0	0	1	1
2	5464806	0	0	0	1	0
2	5485612	0	0	2	2	1
2	5624283	0	0	0	0	1
2	5628891	0	0	0	2	1
2	5655011	0	0	0	0	1
2	5667902	0	0	0	1	0
2	5779549	0	0	0	0	1
2	6019182	0	0	2	1	2
2	6020060	0	0	0	1	2
2	6406040	2	0	0	1	0
2	6411541	0	0	0	2	1
2	6458251	0	0	0	1	0
2	6469482	0	2	0	0	1
2	6501271	0	0	0	1	0
2	6520011	0	0	0	0	1
2	6598487	0	0	2	0	1
2	6604790	0	0	1	0	2
2	6660829	0	0	0	0	1
2	6688260	0	0	0	0	1
2	6694848	0	0	0	0	1
2	6769582	0	0	2	1	1
2	6789162	0	0	0	0	1
2	6818970	0	0	2	1	2
2	6824495	0	0	2	1	1
2	6828214	0	0	2	1	1
2	6842571	0	0	0	1	0
2	6842615	0	0	0	2	1
2	6846961	0	0	0	0	1
2	6855836	0	0	0	1	0
2	6856190	0	0	0	1	0
2	6861485	0	0	0	1	0
2	6979201	0	0	0	0	1
2	7010027	0	0	0	1	0
2	7010114	0	0	0	1	0
2	7144576	0	0	1	2	2
2	7418672	0	0	2	1	0
2	7418705	0	0	2	1	0
2	7437900	0	2	0	1	0
2	7451368	0	2	0	1	0
2	7454079	0	0	2	1	0
2	7688402	2	0	0	0	1
2	7696455	0	0	2	2	1
2	7719695	0	0	0	0	1
2	7727078	2	0	0	0	1
2	7758169	2	0	0	0	1
2	8223827	0	0	0	2	1
2	8304001	0	0	0	0	1
2	8407096	0	0	0	2	1
2	8428855	0	0	0	0	1
2	8602753	0	0	0	0	1
2	8811616	0	2	1	0	0
2	8949423	0	0	0	0	1
2	9447254	2	0	0	2	1
2	9676988	0	0	0	0	1
2	9790222	0	0	0	1	0
2	9791804	0	0	2	1	1
2	9798621	0	0	0	1	1
2	9829589	0	0	2	2	1
2	9829702	0	0	0	1	0
2	10008661	0	0	0	0	1
2	10037279	0	0	2	0	1
2	10085814	0	0	0	1	0
2	10237865	0	2	0	1	2
2	10286708	0	0	0	0	1
2	10308928	0	0	2	2	1
2	10414169	0	0	0	2	1
2	10416780	0	0	2	2	1
2	10482768	0	0	0	2	1
2	10523421	0	2	0	1	2
2	10576035	2	0	0	1	2
2	10582324	2	0	0	1	2
2	10705471	0	0	2	1	0
2	11053490	0	0	2	2	1
2	11070971	2	0	0	0	1
2	11074257	0	0	0	1	0
2	11084257	0	0	2	2	1
2	11085455	0	0	2	0	1
2	11085548	0	0	2	2	1
2	11141090	2	0	0	0	1
2	11284708	0	0	0	1	2
2	11373740	0	0	0	1	0
2	11413741	0	0	2	1	0
2	11433060	0	0	0	1	0
2	11573093	0	0	1	2	0
2	12339065	0	2	0	1	1
2	12339095	0	2	0	2	1
2	12386450	1	0	0	0	1
2	12420192	0	0	0	0	1
2	12447484	0	2	0	1	1
2	12465438	0	2	0	2	1
2	12485606	0	2	0	0	1
2	12606787	0	0	0	1	0
2	12619944	0	2	0	1	0
2	12697894	0	0	0	0	1
2	12707349	0	0	0	0	1
2	12744998	0	0	0	1	0
2	12757214	0	0	0	0	1
2	12759069	0	0	0	2	1
2	13025013	0	0	2	0	1
2	13133053	0	0	0	1	1
2	13137651	0	0	2	1	0
2	13178663	0	0	0	1	1
2	13178711	0	0	0	2	1
2	13190051	0	0	0	0	1
2	13201449	0	0	2	2	1
2	13259246	0	0	2	0	1
2	13287566	0	0	2	2	1
2	13303125	0	0	2	0	1
2	13400092	0	0	0	2	1
2	13450276	0	0	0	2	1
2	13517966	0	0	0	0	1
2	13522937	0	0	0	2	1
2	13529894	0	0	0	0	1
2	13539318	0	0	0	2	1
2	13560025	0	0	0	0	1
2	13674904	0	0	0	0	1
2	13755378	2	0	0	0	1
2	13788864	0	0	0	0	1
2	13881567	0	0	2	0	1
2	13919391	2	0	1	0	0
2	14098115	0	0	0	0	1
2	14155369	0	0	2	0	1
2	14277945	0	0	0	2	1
2	14278218	2	0	0	0	1
2	14382997	0	0	0	0	1
2	14384084	2	0	0	0	1
2	14400492	0	2	0	0	1
2	14464113	0	0	0	0	1
2	14480682	0	0	2	2	1
2	14504654	2	0	0	0	1
2	14517507	0	0	0	0	1
2	14534384	0	0	0	1	0
2	14736875	0	0	0	0	1
2	14807881	0	0	0	1	0
2	14835537	0	0	0	1	0
2	14835592	0	0	0	1	0
2	14843171	0	0	2	1	0
2	14894108	0	0	0	0	1
2	14974763	0	0	2	2	1
2	15140606	0	0	0	0	1
2	15151986	1	2	0	0	2
2	15222336	0	0	2	2	1
2	15441813	0	0	0	0	1
2	15468701	0	0	2	2	1
2	15718259	0	0	2	2	1
2	16177306	0	0	0	0	1
2	16366079	0	0	1	2	0
2	16399239	0	0	0	0	1
2	16399273	0	0	0	1	0
2	16423009	0	0	0	0	1
2	16423052	0	0	2	1	1
2	16423053	0	0	2	0	1
2	16433547	0	0	0	1	0
2	16434615	0	0	0	0	1
2	16490174	0	0	0	0	1
2	16652314	0	0	0	1	0
2	16657298	0	0	2	2	1
2	16660860	0	0	2	1	0
2	16686509	0	0	2	2	1
2	16686646	0	0	2	2	1
2	16863325	0	0	2	2	1
2	16865708	2	0	0	0	1
2	16873453	0	0	0	2	1
2	16891341	2	0	0	0	1
2	16891686	2	0	0	0	1
2	17052741	0	0	0	0	1
2	17240131	0	0	0	0	1
2	17604119	0	0	0	0	1
2	17610945	2	0	0	1	2
2	17623273	2	0	0	0	1
2	17628615	0	0	0	0	1
2	17651259	2	0	0	2	1
2	17723952	2	0	0	2	1
2	17743323	0	0	0	0	1
2	17983934	2	0	0	2	1
2	17985700	0	0	0	0	1
2	17999847	2	0	0	2	1
2	18230473	0	0	0	0	1
2	18230524	0	2	0	2	1
2	18291046	0	0	0	0	1
2	18499567	2	0	0	0	1
2	18572354	0	0	0	0	1
2	18574539	0	2	0	0	1
2	18766353	0	0	0	0	1
2	18773143	0	2	0	0	1
2	18778262	0	0	2	2	1
2	18848249	0	0	0	0	1
2	18872288	0	2	0	0	1
2	18995920	0	0	0	0	1
2	19405689	0	2	0	0	1
2	19450827	0	0	0	0	1
2	19592098	0	0	0	2	1
2	19772017	0	0	2	2	1
2	19807387	0	0	0	0	1
2	20001783	0	2	0	0	1
2	20070601	2	0	0	0	1
2	20384843	0	0	0	0	1
2	20414057	0	2	0	0	1
2	20614753	0	0	0	0	1
2	21410148	0	0	0	1	0
2	21781820	0	0	0	0	1
2	21837886	0	0	0	0	1
2	22182715	0	0	0	0	1
2	22182756	0	0	0	2	1
2	22273249	0	0	0	0	1
2	22736094	0	0	0	0	1
2	22947351	0	0	0	0	1
2	23075486	0	0	0	0	1
2	23164032	0	2	0	0	1
2	23210978	0	0	0	0	1
2	23296655	0	0	2	2	1
2	23978125	0	0	0	0	1
2	24431472	0	0	0	0	1
2	24959717	0	0	2	0	1
2	24971001	0	0	0	0	1
2	25223678	0	2	1	0	1
2	25596513	0	0	0	0	1
2	25706547	0	0	2	0	1
2	26181768	0	0	0	2	1
2	26455519	0	0	2	0	1
2	26518109	0	0	0	0	1
2	27348306	0	0	2	0	1
2	27416067	0	0	0	0	1
2	27451226	0	0	2	0	1
2	27500761	0	0	0	0	1
2	27560458	0	0	0	0	1
2	27564554	0	0	0	0	1
2	27841619	0	0	0	0	1
2	28529448	0	0	0	2	1
2	28653467	0	0	0	0	1
2	28735637	0	0	2	2	1
2	29372321	0	0	0	0	1
2	30007820	0	0	2	2	1
2	30008412	0	0	0	0	1
2	30084998	0	0	2	2	1
2	30096270	0	0	0	0	1
2	31383166	0	0	0	0	1
2	31793535	0	0	2	2	1
2	37259917	0	0	0	0	1
2	37371755	0	0	0	0	1
2	37542087	0	0	0	2	1
2	38571994	0	0	0	0	1
2	38824045	0	0	2	2	1
2	38850206	0	0	2	2	1
2	38865289	0	0	0	0	1
2	39344107	0	0	2	2	1
2	39568812	0	0	0	0	1
2	39615354	0	0	0	0	1
2	39742836	0	0	2	0	1
2	39946839	0	0	2	2	1
2	39949160	0	0	0	0	1
2	40123593	0	0	0	0	1
2	40224639	0	0	2	0	1
2	40302920	0	0	2	0	1
2	40327944	0	0	0	0	1
2	40379649	0	0	2	2	1
2	40404868	0	0	2	0	1
2	40626335	0	0	2	2	1
2	41131722	0	0	2	0	1
2	41131792	0	0	0	0	1
2	41259364	0	0	2	2	1
2	41350375	0	0	0	0	1
2	41470910	0	0	0	0	1
2	42595163	0	0	2	2	1
2	42979670	0	0	0	0	1
2	44413326	0	0	2	2	1
2	44413367	0	0	0	0	1
2	45268186	0	0	2	2	1
2	45286437	0	0	0	0	1
2	45413564	0	0	0	0	1
2	45467281	0	0	0	2	1
2	45867518	0	0	0	0	1
2	46169494	0	0	0	2	1
2	46516558	0	0	0	0	1
2	46729264	0	0	0	2	1
2	46734414	0	0	0	0	1
2	46771829	0	0	0	2	1
2	46799024	0	0	0	0	1
2	46912297	0	0	0	2	1
2	47185929	0	0	0	0	1
2	47268102	0	0	0	2	1
2	47425514	0	0	0	0	1
2	47470870	0	0	0	2	1
2	47553039	0	0	0	2	1
2	48177002	0	0	0	0	1
2	49101519	0	0	0	2	1
2	49239779	0	0	0	2	1
2	49537774	0	0	0	0	1
2	49540446	0	0	0	0	1
2	49638693	0	0	0	0	1
2	50032082	0	0	0	0	1
2	50310104	0	0	0	0	1
2	50375613	0	0	0	2	1
2	50556361	0	0	0	0	1
2	50798955	0	0	0	1	0
2	51715111	0	0	0	0	1
2	52733476	0	0	0	0	1
2	52737235	0	0	0	0	1
2	53136257	0	0	0	0	1
2	53438819	0	0	0	1	0
2	53655191	0	0	0	0	1
2	54086560	0	0	0	0	1
2	54476162	0	0	0	0	1
2	54532869	0	0	0	0	1
2	54808960	0	0	1	0	2
2	55364955	0	2	0	0	1
2	55481658	2	0	0	1	0
2	55521483	0	0	0	1	0
2	55649541	0	0	0	0	1
2	55694747	2	0	0	0	1
2	55701971	2	0	0	0	1
2	55708587	2	0	0	1	0
2	55714967	0	0	0	1	0
2	55766678	2	0	0	1	0
2	55931359	0	0	0	1	0
2	55994861	2	0	0	0	1
2	56039048	0	0	0	0	1
2	56044424	0	0	0	0	1
2	56052368	0	0	0	0	1
2	56059609	0	0	0	2	1
2	56332896	0	0	1	0	2
2	56450836	0	0	0	2	1
2	56484762	0	0	2	2	1
2	56624102	0	0	2	2	1
2	56761682	0	0	2	0	1
2	56898310	0	0	0	0	1
2	56935499	0	2	0	0	1
2	56939647	0	0	0	2	1
2	57020183	0	2	0	0	1
2	57173137	0	0	0	0	1
2	57421185	0	0	2	2	1
2	57575856	0	0	0	2	1
2	57582078	0	0	0	0	1
2	57649504	0	0	0	0	1
2	57710043	0	0	2	2	1
2	57843704	0	0	2	0	1
2	57920709	0	0	0	0	1
2	58050607	0	0	0	0	1
2	58113049	0	0	0	0	1
2	58203860	2	0	0	0	1
2	58256683	2	0	0	0	1
2	58522627	0	0	0	1	0
2	58565381	0	0	0	1	0
2	58567272	0	0	0	1	0
2	58567652	0	0	0	1	0
2	58569317	0	0	0	1	0
2	58574137	0	0	2	2	1
2	58606100	0	0	0	2	1
2	58667721	0	0	2	0	1
2	58744121	0	0	0	0	1
2	58801545	0	0	2	0	1
2	58830565	0	0	0	2	1
2	58833571	0	0	0	2	1
2	58834250	0	0	0	0	1
2	58834360	0	0	0	0	1
2	58847171	0	0	0	2	1
2	58858478	0	0	0	0	1
2	58863426	0	0	0	2	1
2	58909448	0	0	0	0	1
2	58974450	0	0	0	2	1
2	59128953	0	0	2	0	1
2	59468793	0	0	0	2	1
2	59519729	0	0	2	0	1
2	59557105	0	0	0	0	1
2	59571156	0	0	0	2	1
2	59580854	0	0	0	0	1
2	59606657	0	0	0	2	1
2	59625638	0	0	0	0	1
2	59625729	0	0	2	0	1
2	59721915	0	0	0	0	1
2	59793341	0	0	0	0	1
2	59797154	2	0	0	1	2
2	59848977	0	2	0	2	1
2	59876834	0	0	0	2	1
2	59876872	0	2	0	2	1
2	59877799	0	0	2	0	1
2	59922943	0	0	2	0	1
2	60154269	0	0	1	0	2
2	60292538	0	0	2	1	2
2	60302157	0	0	0	1	0
2	60421007	2	0	0	2	1
2	60427300	0	0	0	0	1
2	60505328	0	0	2	0	1
2	60533943	0	2	0	0	1
2	60534295	0	0	2	0	1
2	60558843	0	0	2	0	1
2	60580335	0	0	2	0	1
2	60622656	0	0	2	0	1
2	60654464	0	0	0	0	1
2	60662422	0	0	0	0	1
2	60682354	0	0	0	1	1
2	60746038	0	0	0	1	0
2	60748188	0	0	0	1	0
2	60751541	0	0	0	1	1
2	60792296	0	0	0	2	1
2	60819997	0	0	2	1	0
2	60826032	0	0	0	0	1
2	60845447	0	0	0	0	1
2	60845529	0	0	0	1	0
2	60845579	0	0	2	1	2
2	60846527	0	0	0	1	0
2	60871514	0	0	2	1	1
2	60889907	0	0	2	1	0
2	60897474	0	0	0	0	1
2	60927838	0	0	2	2	1
2	60949196	0	0	0	0	1
2	60991333	0	0	0	1	0
2	60997633	0	0	0	1	2
2	61021016	0	0	0	2	1
2	61022087	0	0	0	2	1
2	61105582	0	0	0	2	1
2	61183122	0	0	0	0	1
2	61183550	0	0	0	2	1
2	61210792	0	0	0	0	1
2	61229128	0	0	0	0	1
2	61303347	0	0	0	0	1
2	61362921	0	0	0	0	1
2	61405778	0	0	0	1	2
2	61409844	0	0	0	1	2
2	61504669	0	2	0	0	1
2	61557489	0	2	0	0	1
2	61600100	0	0	0	1	0
2	61609602	0	0	0	0	1
2	61713017	0	0	0	2	1
2	61722675	0	0	2	2	1
2	61724816	0	0	0	2	1
2	61733550	1	0	2	0	0
2	61761732	0	0	2	0	1
2	61789782	0	0	0	0	1
2	61884288	0	0	0	2	1
2	61918720	0	0	0	0	1
2	61919138	0	0	2	0	1
2	62044266	0	0	2	0	1
2	62048718	0	0	2	0	1
2	62305279	0	0	0	0	1
2	62362618	0	0	2	0	1
2	62362710	0	0	2	0	1
2	62650610	2	0	0	2	1
2	62653009	0	0	0	0	1
2	62661292	2	0	0	2	1
2	62875395	0	0	0	1	0
2	62888479	0	0	0	1	0
2	62905322	0	0	0	1	0
2	62917830	0	0	0	1	0
2	62986930	0	0	2	1	0
2	63038733	0	0	2	1	0
2	63047381	0	0	0	1	0
2	63260383	2	0	0	1	2
2	63291507	2	0	0	1	0
2	63296113	0	0	0	1	0
2	63347446	0	0	0	0	1
2	63348106	0	0	0	0	1
2	63364470	0	0	0	0	1
2	63411157	0	0	2	2	1
2	63413548	0	0	2	2	1
2	63415464	0	0	2	1	0
2	63415518	0	0	2	2	1
2	63534726	0	0	2	0	1
2	63534794	0	0	2	0	1
2	63537894	0	0	2	2	1
2	63613140	0	0	2	1	0
2	63636407	0	0	0	1	1
2	63636791	0	0	2	0	1
2	63636819	0	0	0	0	1
2	63636900	0	0	0	1	1
2	63684215	0	0	2	0	1
2	63684301	0	0	0	0	1
2	63729576	0	0	2	0	1
2	63769400	0	0	0	0	1
2	63792035	0	0	2	0	1
2	63793143	0	0	0	0	1
2	63795310	0	0	2	0	1
2	63824191	0	0	0	1	2
2	63824258	0	0	2	1	2
2	63841206	0	0	0	0	1
2	63861985	0	0	0	1	0
2	63874849	0	0	0	0	1
2	63878179	0	0	2	1	2
2	63879520	0	0	2	0	1
2	63923544	0	0	0	0	1
2	63950119	0	2	0	1	0
2	64013875	0	0	0	0	1
2	64022599	0	2	0	1	1
2	64031002	0	0	0	0	1
2	64106427	0	0	0	2	1
2	64106496	0	0	0	0	1
2	64128091	0	0	0	2	1
2	64137480	0	0	0	0	1
2	64244081	0	0	0	1	0
2	64247044	0	0	0	1	0
2	64247667	0	0	0	1	0
2	64337101	0	2	0	2	1
2	64337117	0	0	0	0	1
2	64373534	0	2	0	2	1
2	64416413	0	2	0	0	1
2	64421601	0	2	0	2	1
2	64432184	0	2	0	0	1
2	64612920	0	2	0	0	1
2	64647713	0	0	0	2	1
2	64647778	0	0	0	0	1
2	64653865	0	0	0	2	1
2	64741692	0	0	2	1	1
2	64745628	0	0	2	1	1
2	64754077	0	0	2	1	0
2	64780751	1	0	2	0	2
2	64800111	0	0	0	2	1
2	65021130	0	0	0	0	1
2	65043891	0	0	2	2	1
2	65063300	0	0	0	0	1
2	65069056	0	0	2	2	1
2	65099745	0	0	0	0	1
2	65137637	0	0	0	2	1
2	65166545	0	0	2	2	1
2	65265764	0	0	0	2	1
2	65280289	1	0	0	0	2
2	65332515	0	2	0	2	1
2	65362358	0	0	0	0	1
2	65362655	0	0	0	1	0
2	65367319	0	2	0	1	0
2	65373217	0	0	0	1	0
2	65374712	0	2	0	2	1
2	65374714	0	0	0	2	1
2	65374715	0	2	0	2	1
2	65417920	0	0	2	2	1
2	65418698	0	0	0	2	1
2	65421756	0	0	0	0	1
2	65421833	0	0	2	1	1
2	65424963	0	0	0	1	0
2	65565482	0	0	2	0	1
2	65646263	0	0	0	0	1
2	65659876	0	2	0	0	1
2	65707984	0	0	0	0	1
2	65766165	0	0	0	2	1
2	65828987	0	0	0	0	1
2	65831572	0	0	2	0	1
2	65849134	0	0	2	0	1
2	65853680	0	0	0	0	1
2	65853744	0	0	2	0	1
2	65890687	0	0	0	1	1
2	65890809	0	0	0	1	1
2	65892250	0	0	0	1	1
2	65927914	0	0	0	2	1
2	65941630	0	0	0	2	1
2	65941717	0	0	0	0	1
2	65986714	0	0	0	1	0
2	65999635	0	2	0	1	0
2	66028215	0	0	0	1	0
2	66031846	0	0	0	0	1
2	66042876	0	0	0	1	1
2	66043905	0	2	0	2	1
2	66043935	0	0	0	1	0
2	66043972	0	0	0	1	0
2	66051039	0	0	0	2	1
2	66052759	0	2	0	2	1
2	66115113	0	0	0	0	1
2	66149483	2	0	0	2	1
2	66180553	0	0	0	2	1
2	66225439	0	0	0	2	1
2	66246831	2	0	0	0	1
2	66274150	0	0	0	0	1
2	66388262	2	0	0	2	1
2	66469376	0	0	1	2	0
2	66605159	0	0	0	2	1
2	66608561	0	0	0	0	1
2	66684886	0	0	2	0	1
2	66802189	0	0	0	1	0
2	66814581	0	0	2	0	1
2	66817869	0	0	0	2	1
2	66819024	0	0	0	1	0
2	66827405	2	0	0	1	1
2	66851946	2	0	0	2	1
2	66870696	0	0	0	1	0
2	66875207	0	0	0	0	1
2	66883823	2	0	0	2	1
2	66921992	0	0	0	0	1
2	66930238	2	0	0	2	1
2	66999592	0	0	0	0	1
2	67034251	0	0	0	0	1
2	67052465	0	0	0	0	1
2	67090341	0	0	0	2	1
2	67191468	0	0	0	1	0
2	67206088	0	0	0	0	1
2	67240768	0	0	0	2	1
2	67255110	0	0	0	0	1
2	67260396	0	0	0	0	1
2	67274709	0	0	0	0	1
2	67290791	0	0	0	2	1
2	67299393	0	0	0	0	1
2	67319747	0	0	0	2	1
2	67335851	0	0	0	0	1
2	67348250	0	0	0	2	1
2	67349279	0	0	0	2	1
2	67367069	0	0	0	0	1
2	67371856	0	0	0	2	1
2	67385957	2	0	0	2	1
2	67412665	0	0	0	0	1
2	67412748	0	0	0	0	1
2	67448390	0	0	0	0	1
2	67548866	0	0	0	0	1
2	67550192	2	0	0	2	1
2	67582753	0	0	0	2	1
2	67629801	0	0	0	1	0
2	67649768	0	0	0	1	1
2	67656323	0	0	0	0	1
2	67666968	0	0	0	1	0
2	67666990	0	0	0	0	1
2	67686044	0	0	0	0	1
2	67702631	0	0	0	1	0
2	67702679	0	0	0	0	1
2	67707474	0	0	2	1	0
2	67707486	0	0	0	0	1
2	67708527	0	0	0	1	0
2	67708529	0	0	0	0	1
2	67708762	0	0	0	1	0
2	67721001	0	2	0	0	1
2	67721071	0	0	0	0	1
2	67729525	0	0	2	1	0
2	67729649	0	2	0	0	1
2	67730143	2	0	0	1	0
2	67730166	0	0	0	0	1
2	67735257	2	0	0	1	0
2	67739503	0	2	0	1	2
2	67760541	2	0	0	1	0
2	67782742	0	0	2	2	1
2	67816023	0	0	0	0	1
2	67830154	0	0	2	2	1
2	67849090	0	0	0	1	0
2	67851679	0	0	2	1	0
2	67859355	0	0	0	0	1
2	67875852	0	0	2	2	1
2	67913994	0	0	1	2	0
2	67917295	0	0	2	1	1
2	67924757	0	0	0	1	1
2	67930552	0	0	2	1	1
2	67939008	0	0	0	0	1
2	67948787	0	0	0	1	0
2	67948823	0	0	0	0	1
2	67979959	0	0	0	2	1
2	67988524	0	0	2	2	1
2	68053816	0	0	0	2	1
2	68068219	0	0	2	2	1
2	68103791	0	0	0	0	1
2	68157759	0	0	0	1	1
2	68174358	0	0	0	1	0
2	68217055	0	0	2	0	1
2	68241094	0	0	0	2	1
2	68273945	0	0	0	0	1
2	68309455	0	0	0	0	1
2	68330276	0	0	0	2	1
2	68331072	0	0	0	0	1
2	68351854	0	0	0	0	1
2	68453107	0	0	2	0	1
2	68474973	0	0	0	0	1
2	68489861	0	0	0	2	1
2	68546950	0	0	0	0	1
2	68553828	0	0	0	1	0
2	68577525	0	0	0	0	1
2	68699617	0	0	0	0	1
2	68876907	0	0	0	1	0
2	68897529	0	0	0	1	1
2	68898086	0	0	0	1	1
2	68898147	0	0	0	1	2
2	68907683	0	0	0	1	0
2	68907686	0	0	2	0	1
2	68951788	0	0	0	1	0
2	68995005	0	0	2	1	2
2	68995229	0	0	0	1	0
2	69008067	0	0	2	1	2
2	69027697	0	0	0	1	0
2	69057136	0	0	2	1	2
2	69084014	0	0	2	1	1
2	69100377	0	0	0	1	1
2	69102797	0	0	0	0	1
2	69150663	0	0	0	2	1
2	69175214	0	0	2	1	2
2	69198894	0	0	0	0	1
2	69270761	0	0	2	1	0
2	69272700	0	0	2	1	0
2	69275378	0	0	0	0	1
2	69420807	0	0	0	0	1
2	69483716	0	0	0	0	1
2	69497364	0	0	0	0	1
2	69540749	0	0	0	2	1
2	69622916	0	0	0	0	1
2	69697299	1	2	0	0	2
2	69730654	0	0	2	2	1
2	69740506	0	0	0	0	1
2	69744851	0	0	2	2	1
2	69755293	0	0	2	0	1
2	69783719	0	0	0	2	1
2	69783745	0	0	2	2	1
2	69786187	0	0	0	0	1
2	69816891	0	2	0	2	1
2	69850587	0	0	2	0	1
2	69853966	0	2	0	2	1
2	69880957	0	0	0	0	1
2	69918583	0	0	0	2	1
2	69920574	0	0	2	0	1
2	69941622	0	0	0	2	1
2	69942323	0	0	0	2	1
2	69982320	0	0	0	0	1
2	70082187	0	0	0	0	1
2	70207014	0	0	0	0	1
2	70293874	0	0	2	2	1
2	70307445	0	0	0	0	1
2	70323809	0	0	0	0	1
2	70373693	0	0	0	0	1
2	70396292	0	0	2	0	1
2	70435024	0	2	0	0	1
2	70438818	0	0	2	2	1
2	70444620	0	0	0	2	1
2	70507802	1	0	2	0	1
2	70507808	1	0	2	0	2
2	70635285	0	0	0	1	0
2	70645977	0	0	0	1	0
2	70646335	0	0	0	1	0
2	70704268	0	1	0	2	0
2	70733723	0	0	0	1	1
2	70736249	0	0	0	2	1
2	70738493	2	0	0	0	1
2	70750273	2	1	0	0	0
2	70796854	0	1	1	0	2
2	70797003	0	0	1	2	0
2	70811066	0	1	2	1	0
2	70816108	0	1	0	1	0
2	70823893	0	1	2	1	0
2	70835658	0	0	2	1	0
2	70863630	0	0	2	1	1
2	70865071	0	0	0	0	1
2	70876687	0	0	2	1	1
2	70879837	0	0	2	1	2
2	70887496	0	0	2	1	1
2	70892732	0	0	0	0	1
2	70938766	0	0	0	0	1
2	71373776	0	0	2	0	1
2	71380526	0	0	2	0	1
2	71547623	0	0	1	1	2
2	71586218	0	0	0	1	0
[truncated: 7,140 more rows]
