# Supplementary material for: Multiparental Mapping of Plant Height and Flowering Time QTL in Partially Isogenic Sorghum Families
Source: G3 (Bethesda). 2014 Sep 1;4(9):1593–602. doi: 10.1534/g3.114.013318 (PMC4169151; doi:10.1534/g3.114.013318)
Supplement: Supporting Information [file supp_4.9.1593_TableS2.xlsx]

## Sheet: read me
Table S2	Raw phenotypic data ("_raw") and phenotypic values used for QTL analysis ("_out"). For FL-IL, days at which each row reached 25% and 75% anthesis are also shown.

## Sheet: Table S2
Family	ID_IL	ID_MX	IL_block	MX_row	FL-IL_25%_raw	FL-IL_75%_raw	FL-IL_avg_raw	HT-IL_avg_raw	HT-MX_raw	FL-MX_raw	HT-IL_out	FL-IL_out	HT-MX_out
A	12EF2001	PRE0673	1	NA	78	90	84	160	NA	NA	153.45	80.68	NA
A	12EF2002	11PV0569P15	1	6	66	90	78	141	160	59	139.21	77.59	142.74
A	12EF2003	11PV0569P04	1	6	66	87	76.5	127	150	62	125.43	76.6	137.61
A	12EF2004	11PV0570P15	1	7	78	90	84	154	150	59	152.01	83.51	133.93
A	12EF2005	11PV0553P01	1	4	66	84	75	127	150	60	125.43	74.63	140.12
A	12EF2006	11PV0569P20	1	6	66	84	75	134	145	59	132.32	74.63	135.04
A	12EF2007	11PV0548P08	1	3	71	87	79	152	145	60	150.04	78.58	137.88
A	12EF2008	11PV0553P03	1	4	66	84	75	138	145	60	136.26	74.63	137.55
A	12EF2009	11PV0567P13	1	5	66	84	75	141	145	62	139.21	74.63	135.62
A	12EF2010	11PV0543P16	1	1	63	81	72	121	145	60	119.52	71.67	137.43
A	12EF2011	11PV0548P07	1	3	63	87	75	133	140	62	131.34	74.63	135.31
A	12EF2012	11PV0548P12	1	3	75	90	82.5	158	140	60	155.95	82.53	135.31
A	12EF2013	11PV0546P18	1	2	63	84	73.5	136	140	60	134.29	73.64	131.27
A	12EF2014	11PV0543P02	1	1	63	71	67	123	140	NA	121.49	66.73	134.86
A	12EF2015	11PV0543P10	1	1	63	81	72	137	140	60	135.27	71.67	134.86
A	12EF2016	11PV0588P02	1	10	63	84	73.5	128	138	57	126.41	73.64	136.42
A	12EF2017	11PV0569P19	1	6	63	78	70.5	131	135	63	129.37	70.68	129.9
A	12EF2018	11PV0570P12	1	7	63	87	75	126	135	68	124.44	74.63	126.23
A	12EF2019	11PV0546P16	1	2	63	81	72	127	135	60	125.43	71.67	128.7
A	12EF2020	11PV0553P02	1	4	75	90	82.5	160	135	62	157.92	82.53	132.42
A	12EF2021	11PV0567P07	1	5	66	78	72	130	135	62	128.38	71.67	130.48
A	12EF2022	11PV0543P01	1	1	66	78	72	132	135	NA	130.35	71.67	132.3
A	12EF2023	11PV0569P08	1	6	66	81	73.5	137	130	59	135.27	73.64	127.34
A	12EF2024	11PV0548P16	1	3	75	90	82.5	156	130	67	153.98	82.53	130.17
A	12EF2025	11PV0546P06	1	2	66	84	75	131	130	60	129.37	74.63	126.13
A	12EF2026	11PV0567P04	1	5	66	81	73.5	132	130	NA	130.35	73.64	127.91
A	12EF2027	11PV0567P20	1	5	66	78	72	128	130	NA	126.41	71.67	127.91
A	12EF2028	11PV0579P10	1	8	66	90	78	124	130	66	122.48	77.59	125.85
A	12EF2029	11PV0543P15	1	1	66	81	73.5	135	130	65	133.31	73.64	129.73
A	12EF2030	11PV0591P08	1	11	66	81	73.5	142	125	60	140.2	73.64	137.88
A	12EF2031	11PV0546P01	1	2	63	78	70.5	135	125	62	133.31	70.68	123.56
A	12EF2032	11PV0546P12	1	2	63	71	67	100	125	60	98.85	66.73	123.56
A	12EF2033	11PV0553P08	1	4	68	78	73	141	125	60	139.21	72.65	127.28
A	12EF2034	11PV0543P12	1	1	63	78	70.5	138	125	62	136.26	70.68	127.16
A	12EF2035	11PV0591P12	1	11	71	81	76	158	120	66	155.95	75.61	135.31
A	12EF2036	11PV0591P15	1	11	63	84	73.5	128	120	65	126.41	73.64	135.31
A	12EF2037	11PV0567P05	1	5	63	71	67	100	120	62	98.85	66.73	122.78
A	12EF2038	11PV0543P07	1	1	66	81	73.5	139	120	66	137.24	73.64	124.59
A	12EF2039	11PV0591P06	1	11	71	87	79	151	115	68	149.06	78.58	132.75
A	12EF2040	11PV0548P15	1	3	75	87	81	162	115	65	159.89	80.55	122.47
A	12EF2041	11PV0548P19	1	3	66	81	73.5	134	115	65	132.32	73.64	122.47
A	12EF2042	11PV0543P08	1	1	66	84	75	134	115	65	132.32	74.63	122.03
A	12EF2043	11PV0569P01	1	6	63	71	67	96	110	66	94.91	66.73	117.06
A	12EF2044	11PV0591P19	1	11	71	87	79	147	110	69	145.12	78.58	130.18
A	12EF2045	11PV0546P13	1	2	63	78	70.5	134	110	57	132.32	70.68	115.86
A	12EF2046	11PV0591P17	1	11	68	84	76	151	105	69	149.06	75.61	127.61
A	12EF2047	11PV0591P03	1	11	63	71	67	99	100	67	97.86	66.73	125.04
A	12EF2048	11PV0588P01	1	10	71	87	79	152	100	67	150.04	78.58	116.91
A	12EF2049	11PV0546P03	1	2	63	71	67	101	95	60	99.83	66.73	108.16
A	12EF2050	SC0673	1	NA	63	71	67	104	NA	NA	99.41	66.98	NA
A	12EF2051	SC0673	2	NA	63	71	67	102	NA	NA	99.41	66.98	NA
A	12EF2052	11PV0570P11	2	7	63	71	67	94	95	57	92.48	67.01	105.68
A	12EF2053	11PV0591P14	2	11	63	71	67	97	95	65	95.44	67.01	122.47
A	12EF2054	11PV0591P09	2	11	63	71	67	95	100	65	93.47	67.01	125.04
A	12EF2055	11PV0579P03	2	8	68	84	76	158	110	67	155.49	75.89	115.58
A	12EF2056	11PV0567P12	2	5	66	90	78	139	110	57	136.79	77.87	117.64
A	12EF2057	11PV0548P18	2	3	68	84	76	136	110	67	133.83	75.89	119.9
A	12EF2058	11PV0591P01	2	11	63	81	72	124	110	62	122.02	71.94	130.18
A	12EF2059	11PV0543P14	2	1	63	71	67	98	115	60	96.42	67.01	122.03
A	12EF2060	11PV0546P19	2	2	63	71	67	96	115	65	94.45	67.01	118.43
A	12EF2061	11PV0548P10	2	3	71	87	79	153	115	60	150.57	78.85	122.47
A	12EF2062	11PV0543P17	2	1	63	71	67	101	120	65	99.37	67.01	124.59
A	12EF2063	11PV0567P19	2	5	63	71	67	97	120	57	95.44	67.01	122.78
A	12EF2064	11PV0553P05	2	4	71	87	79	154	120	57	151.56	78.85	124.72
A	12EF2065	11PV0591P16	2	11	63	84	73.5	132	120	65	129.9	73.92	135.31
A	12EF2066	11PV0591P13	2	11	63	78	70.5	129	120	65	126.94	70.96	135.31
A	12EF2067	11PV0569P02	2	6	63	78	70.5	135	120	60	132.85	70.96	122.2
A	12EF2068	11PV0580P14	2	9	63	71	67	122	125	57	120.05	67.01	126.92
A	12EF2069	11PV0546P14	2	2	63	81	72	132	125	60	129.9	71.94	123.56
A	12EF2070	11PV0548P05	2	3	66	81	73.5	158	125	61	155.49	73.92	127.6
A	12EF2071	11PV0591P10	2	11	63	81	72	134	125	60	131.86	71.94	137.88
A	12EF2072	11PV0543P20	2	1	68	84	76	137	130	65	134.82	75.89	129.73
A	12EF2073	11PV0543P06	2	1	63	71	67	123	130	63	121.03	67.01	129.73
A	12EF2074	11PV0579P04	2	8	63	78	70.5	126	130	59	123.99	70.96	125.85
A	12EF2075	11PV0553P18	2	4	63	84	73.5	136	130	62	133.83	73.92	129.85
A	12EF2076	11PV0546P07	2	2	63	81	72	134	130	60	131.86	71.94	126.13
A	12EF2077	11PV0548P17	2	3	63	90	76.5	134	130	65	131.86	76.88	130.17
A	12EF2078	11PV0570P17	2	7	63	81	72	128	130	59	125.96	71.94	123.66
A	12EF2079	11PV0543P04	2	1	63	81	72	133	135	63	130.88	71.94	132.3
A	12EF2080	11PV0567P06	2	5	71	87	79	153	135	57	150.57	78.85	130.48
A	12EF2081	11PV0553P06	2	4	75	90	82.5	153	135	60	150.57	82.8	132.42
A	12EF2082	11PV0580P06	2	9	63	81	72	128	135	59	125.96	71.94	132.05
A	12EF2083	11PV0548P01	2	3	75	90	82.5	147	135	63	144.66	82.8	132.74
A	12EF2084	11PV0569P17	2	6	63	78	70.5	135	135	62	132.85	70.96	129.9
A	12EF2085	11PV0580P16	2	9	63	81	72	131	137	57	128.91	71.94	133.08
A	12EF2086	11PV0543P11	2	1	63	81	72	133	140	60	130.88	71.94	134.86
A	12EF2087	11PV0543P05	2	1	63	81	72	123	140	NA	121.03	71.94	134.86
A	12EF2088	11PV0546P20	2	2	71	87	79	152	140	60	149.59	78.85	131.27
A	12EF2089	11PV0548P13	2	3	75	87	81	153	140	60	150.57	80.83	135.31
A	12EF2090	11PV0548P09	2	3	71	87	79	152	140	60	149.59	78.85	135.31
A	12EF2091	11PV0579P08	2	8	66	84	75	135	145	59	132.85	74.91	133.55
A	12EF2092	11PV0553P09	2	4	63	78	70.5	146	145	60	143.68	70.96	137.55
A	12EF2093	11PV0580P17	2	9	66	78	72	138	145	59	135.8	71.94	137.19
A	12EF2094	11PV0546P10	2	2	71	87	79	146	145	60	143.68	78.85	133.84
A	12EF2095	11PV0580P13	2	9	66	81	73.5	136	147	57	133.83	73.92	138.21
A	12EF2096	11PV0553P13	2	4	71	87	79	153	150	60	150.57	78.85	140.12
A	12EF2097	11PV0569P10	2	6	63	81	72	124	150	57	122.02	71.94	137.61
A	12EF2098	11PV0569P05	2	6	71	87	79	151	150	60	148.6	78.85	137.61
A	12EF2099	11PV0580P08	2	9	75	90	82.5	148	160	59	145.65	82.8	144.89
A	12EF2100	PRE0673	2	NA	75	87	81	159	NA	NA	153.45	80.68	NA
A	12EF2101	PRE0673	3	NA	71	87	79	151	NA	NA	153.45	80.68	NA
A	12EF2102	11PV0569P09	3	6	71	87	79	152	160	57	150	78.89	142.74
A	12EF2103	11PV0569P13	3	6	71	87	79	152	155	57	150	78.89	140.17
A	12EF2104	11PV0570P01	3	7	66	81	73.5	128	150	57	126.37	73.95	133.93
A	12EF2105	11PV0567P03	3	5	66	81	73.5	127	150	59	125.38	73.95	138.18
A	12EF2106	11PV0569P06	3	6	68	81	74.5	133	145	57	131.29	74.94	135.04
A	12EF2107	11PV0570P07	3	7	66	81	73.5	130	145	57	128.34	73.95	131.36
A	12EF2108	11PV0580P10	3	9	63	71	67	125	145	57	123.41	67.04	137.19
A	12EF2109	11PV0553P20	3	4	71	87	79	150	145	60	148.03	78.89	137.55
A	12EF2110	11PV0580P20	3	9	66	81	73.5	139	143	57	137.2	73.95	136.16
A	12EF2111	11PV0569P03	3	6	63	81	72	136	140	57	134.24	71.97	132.47
A	12EF2112	11PV0546P04	3	2	66	84	75	135	140	60	133.26	74.94	131.27
A	12EF2113	11PV0579P01	3	8	63	75	69	133	140	59	131.29	69.01	130.98
A	12EF2114	11PV0579P07	3	8	66	81	73.5	143	140	62	141.13	73.95	130.98
A	12EF2115	11PV0543P09	3	1	63	71	67	99	140	59	97.82	67.04	134.86
A	12EF2116	11PV0569P12	3	6	63	71	67	107	135	57	105.69	67.04	129.9
A	12EF2117	11PV0570P10	3	7	75	87	81	148	135	59	146.06	80.86	126.23
A	12EF2118	11PV0548P02	3	3	66	81	73.5	131	135	60	129.32	73.95	132.74
A	12EF2119	11PV0580P09	3	9	68	87	77.5	155	135	59	152.95	77.9	132.05
A	12EF2120	11PV0553P12	3	4	66	84	75	128	135	57	126.37	74.94	132.42
A	12EF2121	11PV0567P11	3	5	63	81	72	128	135	57	126.37	71.97	130.48
A	12EF2122	11PV0579P05	3	8	63	84	73.5	132	135	57	130.31	73.95	128.41
A	12EF2123	11PV0570P05	3	7	63	71	67	100	130	57	98.8	67.04	123.66
A	12EF2124	11PV0548P20	3	3	66	78	72	128	130	65	126.37	71.97	130.17
A	12EF2125	11PV0553P04	3	4	63	71	67	104	130	57	102.74	67.04	129.85
A	12EF2126	11PV0567P01	3	5	66	81	73.5	142	130	59	140.15	73.95	127.91
A	12EF2127	11PV0579P09	3	8	63	71	67	103	130	59	101.75	67.04	125.85
A	12EF2128	11PV0543P03	3	1	63	71	67	106	130	60	104.71	67.04	129.73
A	12EF2129	11PV0591P04	3	11	63	71	67	105	125	62	103.72	67.04	137.88
A	12EF2130	11PV0548P03	3	3	63	78	70.5	130	125	60	128.34	70.99	127.6
A	12EF2131	11PV0548P14	3	3	68	78	73	150	125	60	148.03	72.96	127.6
A	12EF2132	11PV0546P17	3	2	63	71	67	101	125	60	99.78	67.04	123.56
A	12EF2133	11PV0553P14	3	4	68	78	73	147	125	57	145.07	72.96	127.28
A	12EF2134	11PV0543P19	3	1	63	78	70.5	132	125	59	130.31	70.99	127.16
A	12EF2135	11PV0591P07	3	11	63	78	70.5	125	120	62	123.41	70.99	135.31
A	12EF2136	11PV0548P06	3	3	63	71	67	100	120	65	98.8	67.04	125.04
A	12EF2137	11PV0553P10	3	4	68	84	76	146	120	57	144.09	75.92	124.72
A	12EF2138	11PV0579P13	3	8	63	71	67	119	120	57	117.51	67.04	120.71
A	12EF2139	11PV0543P18	3	1	63	75	69	100	120	60	98.8	69.01	124.59
A	12EF2140	11PV0548P11	3	3	63	78	70.5	122	115	60	120.46	70.99	122.47
A	12EF2141	11PV0580P07	3	9	63	78	70.5	125	115	62	123.41	70.99	121.78
A	12EF2142	11PV0567P09	3	5	63	78	70.5	121	115	57	119.48	70.99	120.21
A	12EF2143	11PV0591P05	3	11	63	75	69	129	110	60	127.35	69.01	130.18
A	12EF2144	11PV0591P18	3	11	75	87	81	154	110	66	151.96	80.86	130.18
A	12EF2145	11PV0567P15	3	5	63	71	67	97	110	57	95.85	67.04	117.64
A	12EF2146	11PV0591P11	3	11	63	71	67	95	105	65	93.88	67.04	127.61
A	12EF2147	11PV0553P11	3	4	63	71	67	98	105	57	96.83	67.04	117.01
A	12EF2148	11PV0570P18	3	7	68	84	76	136	100	57	134.24	75.92	108.25
A	12EF2149	11PV0570P06	3	7	63	71	67	96	90	57	94.86	67.04	103.12
A	12EF2150	SC0673	3	NA	63	71	67	100	NA	NA	99.41	66.98	NA
A	12EF2151	SC0673	4	NA	63	71	67	97	NA	NA	99.41	66.98	NA
A	12EF2152	11PV0580P11	4	9	63	71	67	98	90	57	98.05	67.37	108.94
A	12EF2153	11PV0567P08	4	5	63	75	69	126	100	57	125.62	69.34	112.5
A	12EF2154	11PV0567P10	4	5	63	71	67	101	105	57	101.01	67.37	115.07
A	12EF2155	11PV0546P08	4	2	63	71	67	99	105	57	99.04	67.37	113.29
A	12EF2156	11PV0567P17	4	5	63	71	67	100	110	57	100.02	67.37	117.64
A	12EF2157	11PV0591P20	4	11	63	78	70.5	103	110	65	102.98	71.32	130.18
A	12EF2158	11PV0569P11	4	6	63	71	67	98	110	57	98.05	67.37	117.06
A	12EF2159	11PV0567P18	4	5	63	78	70.5	130	115	57	129.56	71.32	120.21
A	12EF2160	11PV0580P12	4	9	66	78	72	152	115	59	151.22	72.31	121.78
A	12EF2161	11PV0570P09	4	7	66	78	72	141	115	57	140.39	72.31	115.96
A	12EF2162	11PV0570P04	4	7	63	71	67	97	115	57	97.07	67.37	115.96
A	12EF2163	11PV0543P13	4	1	63	71	67	120	120	57	119.71	67.37	124.59
A	12EF2164	11PV0553P17	4	4	63	81	72	137	120	57	136.45	72.31	124.72
A	12EF2165	11PV0570P19	4	7	68	87	77.5	155	120	59	154.17	78.23	118.52
A	12EF2166	11PV0591P02	4	11	63	71	67	102	120	60	101.99	67.37	135.31
A	12EF2167	11PV0569P07	4	6	63	78	70.5	130	120	57	129.56	71.32	122.2
A	12EF2168	11PV0553P15	4	4	68	78	73	147	125	57	146.3	73.29	127.28
A	12EF2169	11PV0546P09	4	2	63	81	72	129	125	57	128.57	72.31	123.56
A	12EF2170	11PV0546P02	4	2	63	75	69	126	125	60	125.62	69.34	123.56
A	12EF2171	11PV0570P14	4	7	63	84	73.5	124	125	57	123.65	74.28	121.09
A	12EF2172	11PV0569P14	4	6	68	84	76	158	125	57	157.13	76.25	124.77
A	12EF2173	11PV0579P12	4	8	63	71	67	108	130	59	107.9	67.37	125.85
A	12EF2174	11PV0567P14	4	5	63	78	70.5	119	130	57	118.73	71.32	127.91
A	12EF2175	11PV0553P16	4	4	63	81	72	135	130	57	134.48	72.31	129.85
A	12EF2176	11PV0553P07	4	4	63	78	70.5	138	130	57	137.44	71.32	129.85
A	12EF2177	11PV0546P05	4	2	71	87	79	150	130	62	149.25	79.22	126.13
A	12EF2178	11PV0548P04	4	3	63	78	70.5	127	130	57	126.61	71.32	130.17
A	12EF2179	11PV0588P03	4	10	63	71	67	131	131	57	130.54	67.37	132.83
A	12EF2180	11PV0579P02	4	8	63	78	70.5	138	135	57	137.44	71.32	128.41
A	12EF2181	11PV0567P02	4	5	63	81	72	131	135	57	130.54	72.31	130.48
A	12EF2182	11PV0580P19	4	9	63	81	72	127	135	59	126.61	72.31	132.05
A	12EF2183	11PV0546P11	4	2	63	81	72	134	135	60	133.5	72.31	128.7
A	12EF2184	11PV0570P02	4	7	63	81	72	135	135	57	134.48	72.31	126.23
A	12EF2185	11PV0569P16	4	6	66	81	73.5	135	135	57	134.48	74.28	129.9
A	12EF2186	11PV0580P18	4	9	63	71	67	104	138	59	103.96	67.37	133.59
A	12EF2187	11PV0579P06	4	8	68	84	76	141	140	57	140.39	76.25	130.98
A	12EF2188	11PV0553P19	4	4	63	81	72	127	140	57	126.61	72.31	134.99
A	12EF2189	11PV0546P15	4	2	63	81	72	138	140	60	137.44	72.31	131.27
A	12EF2190	11PV0570P16	4	7	75	87	81	141	140	57	140.39	81.19	128.79
A	12EF2191	11PV0588P04	4	10	75	87	81	155	141	57	154.17	81.19	137.96
A	12EF2192	11PV0567P16	4	5	63	78	70.5	134	145	57	133.5	71.32	135.62
A	12EF2193	11PV0580P15	4	9	66	78	72	138	145	57	137.44	72.31	137.19
A	12EF2194	11PV0570P13	4	7	63	78	70.5	130	145	57	129.56	71.32	131.36
A	12EF2195	11PV0570P03	4	7	63	78	70.5	130	145	57	129.56	71.32	131.36
A	12EF2196	11PV0579P11	4	8	63	75	69	137	150	59	136.45	69.34	136.12
A	12EF2197	11PV0570P08	4	7	71	87	79	148	150	57	147.28	79.22	133.93
A	12EF2198	11PV0570P20	4	7	71	87	79	146	155	57	145.31	79.22	136.5
A	12EF2199	11PV0569P18	4	6	71	87	79	148	160	57	147.28	79.22	142.74
A	12EF2200	PRE0673	4	NA	68	90	79	150	NA	NA	153.45	80.68	NA
B	12EF1801	PRE0757	1	NA	93	104	98.5	208	NA	NA	204.52	98.9	NA
B	12EF1802	11PV0560P06	1	6	71	90	80.5	132	NA	66	130.44	80.65	NA
B	12EF1803	11PV0578P06	1	8	71	104	87.5	189	200	63	186.55	87.56	168.04
B	12EF1804	11PV0578P17	1	8	78	104	91	166	190	65	163.91	90.52	162.91
B	12EF1805	11PV0578P13	1	8	71	104	87.5	161	180	68	158.99	87.56	157.77
B	12EF1806	11PV0561P09	1	7	75	90	82.5	144	180	66	142.25	82.63	155.58
B	12EF1807	11PV0561P17	1	7	90	104	97	203	180	68	200.34	96.45	155.58
B	12EF1808	11PV0551P16	1	4	71	99	85	146	180	65	144.22	84.6	161.77
B	12EF1809	11PV0542P10	1	3	93	104	98.5	202	175	67	199.35	98.42	159.53
B	12EF1810	11PV0542P18	1	3	78	104	91	175	175	66	172.77	90.52	159.53
B	12EF1811	11PV0534P03	1	1	93	104	98.5	199	175	69	196.4	98.42	159.08
B	12EF1812	11PV0561P10	1	7	75	90	82.5	132	170	68	130.44	82.63	150.45
B	12EF1813	11PV0551P08	1	4	66	96	81	141	170	62	139.3	80.65	156.64
B	12EF1814	11PV0542P02	1	3	66	104	85	168	165	68	165.88	84.6	154.39
B	12EF1815	11PV0534P13	1	1	68	104	86	146	165	NA	144.22	85.59	153.95
B	12EF1816	11PV0585P05	1	9	71	90	80.5	151	160	66	149.14	80.65	151.14
B	12EF1817	11PV0558P02	1	5	71	99	85	124	160	67	122.56	84.6	149.56
B	12EF1818	11PV0585P07	1	9	71	99	85	124	155	66	122.56	84.6	148.57
B	12EF1819	11PV0542P03	1	3	75	104	89.5	156	155	66	154.06	89.54	149.25
B	12EF1820	11PV0534P18	1	1	68	104	86	130	155	NA	128.47	85.59	148.81
B	12EF1821	11PV0538P03	1	2	68	93	80.5	173	155	65	170.8	80.65	145.22
B	12EF1822	11PV0585P11	1	9	75	104	89.5	147	150	68	145.2	89.54	146
B	12EF1823	11PV0561P01	1	7	68	96	82	132	150	68	130.44	81.64	140.17
B	12EF1824	11PV0534P02	1	1	75	104	89.5	151	150	65	149.14	89.54	146.24
B	12EF1825	11PV0538P13	1	2	63	71	67	111	150	65	109.76	66.83	142.65
B	12EF1826	11PV0542P05	1	3	68	81	74.5	128	145	66	126.5	74.73	144.12
B	12EF1827	11PV0534P08	1	1	66	93	79.5	145	145	68	143.23	79.66	143.68
B	12EF1828	11PV0542P06	1	3	66	84	75	122	140	66	120.59	74.73	141.55
B	12EF1829	11PV0534P01	1	1	71	87	79	119	140	NA	117.64	78.68	141.11
B	12EF1830	11PV0585P16	1	9	63	87	75	106	135	66	104.84	74.73	138.3
B	12EF1831	11PV0560P16	1	6	66	104	85	148	135	66	146.19	84.6	136.15
B	12EF1832	11PV0534P20	1	1	63	75	69	99	135	62	97.95	68.8	138.54
B	12EF1833	11PV0534P04	1	1	66	84	75	139	130	NA	137.33	74.73	135.97
B	12EF1834	11PV0534P16	1	1	75	93	84	120	130	63	118.62	83.61	135.97
B	12EF1835	11PV0558P18	1	5	63	78	70.5	98	125	65	96.96	70.78	131.59
B	12EF1836	11PV0560P10	1	6	63	84	73.5	111	125	62	109.76	73.74	131.01
B	12EF1837	11PV0538P01	1	2	71	99	85	120	125	65	118.62	84.6	129.81
B	12EF1838	11PV0586P13	1	10	75	90	82.5	110	122	65	108.78	82.63	134.45
B	12EF1839	11PV0551P13	1	4	63	84	73.5	88	120	65	87.12	73.74	130.96
B	12EF1840	11PV0538P08	1	2	63	84	73.5	105	120	65	103.85	73.74	127.24
B	12EF1841	11PV0578P11	1	8	75	104	89.5	129	115	65	127.48	89.54	124.39
B	12EF1842	11PV0538P06	1	2	71	87	79	114	115	65	112.71	78.68	124.67
B	12EF1843	11PV0558P05	1	5	66	75	70.5	97	110	62	95.98	70.78	123.88
B	12EF1844	11PV0578P07	1	8	71	87	79	112	105	62	110.74	78.68	119.25
B	12EF1845	11PV0534P14	1	1	63	71	67	83	105	67	82.19	66.83	123.13
B	12EF1846	11PV0542P12	1	3	71	93	82	101	100	69	99.91	81.64	121.01
B	12EF1847	11PV0542P01	1	3	63	71	67	83	95	66	82.19	66.83	118.44
B	12EF1848	11PV0542P08	1	3	63	71	67	82	85	66	81.21	66.83	113.3
B	12EF1849	11PV0561P18	1	7	63	75	69	70	75	62	69.39	68.8	101.66
B	12EF1850	SC0757	1	NA	63	68	65.5	78	NA	NA	75.28	66.01	NA
B	12EF1851	SC0757	2	NA	63	68	65.5	76	NA	NA	75.28	66.01	NA
B	12EF1852	11PV0561P12	2	7	63	81	72	98	85	59	96.51	72.04	106.79
B	12EF1853	11PV0578P18	2	8	63	81	72	87	85	65	85.68	72.04	108.98
B	12EF1854	11PV0558P08	2	5	63	104	83.5	83	95	65	81.74	83.89	116.18
B	12EF1855	11PV0542P19	2	3	71	99	85	110	100	69	108.32	84.88	121.01
B	12EF1856	11PV0560P02	2	6	81	104	92.5	117	105	66	115.21	92.78	120.74
B	12EF1857	11PV0561P05	2	7	68	84	76	110	105	62	108.32	75.99	117.06
B	12EF1858	11PV0586P14	2	10	71	90	80.5	126	107	62	124.07	80.93	126.75
B	12EF1859	11PV0560P15	2	6	63	78	70.5	93	115	59	91.58	71.06	125.88
B	12EF1860	11PV0586P17	2	10	63	96	79.5	112	116	62	110.29	79.94	131.37
B	12EF1861	11PV0586P06	2	10	63	84	73.5	96	119	59	94.54	74.02	132.91
B	12EF1862	11PV0560P05	2	6	71	104	87.5	135	120	62	132.93	87.84	128.44
B	12EF1863	11PV0561P13	2	7	71	99	85	142	120	62	139.83	84.88	124.77
B	12EF1864	11PV0551P17	2	4	71	81	76	112	125	63	110.29	75.99	133.53
B	12EF1865	11PV0560P19	2	6	63	84	73.5	134	125	62	131.95	74.02	131.01
B	12EF1866	11PV0578P02	2	8	66	78	72	115	125	62	113.24	72.04	129.52
B	12EF1867	11PV0585P13	2	9	66	90	78	108	125	59	106.35	77.97	133.16
B	12EF1868	11PV0534P11	2	1	66	81	73.5	114	130	65	112.26	74.02	135.97
B	12EF1869	11PV0585P18	2	9	68	81	74.5	128	130	62	126.04	75.01	135.73
B	12EF1870	11PV0534P10	2	1	63	78	70.5	103	135	65	101.43	71.06	138.54
B	12EF1871	11PV0542P17	2	3	66	96	81	138	135	65	135.89	80.93	138.98
B	12EF1872	11PV0534P07	2	1	71	87	79	123	140	NA	121.12	78.96	141.11
B	12EF1873	11PV0586P10	2	10	63	93	78	177	143	65	174.28	77.97	145.24
B	12EF1874	11PV0558P17	2	5	66	75	70.5	116	145	65	114.23	71.06	141.86
B	12EF1875	11PV0542P09	2	3	75	104	89.5	167	145	65	164.44	89.82	144.12
B	12EF1876	11PV0586P20	2	10	63	104	83.5	147	149	63	144.75	83.89	148.32
B	12EF1877	11PV0561P15	2	7	75	104	89.5	170	150	63	167.39	89.82	140.17
B	12EF1878	11PV0542P14	2	3	71	96	83.5	149	150	65	146.72	83.89	146.69
B	12EF1879	11PV0586P11	2	10	75	99	87	146	152	63	143.76	86.85	149.86
B	12EF1880	11PV0538P11	2	2	66	87	76.5	145	155	65	142.78	76.98	145.22
B	12EF1881	11PV0561P16	2	7	93	104	98.5	187	155	66	184.13	98.7	142.74
B	12EF1882	11PV0542P04	2	3	66	78	72	142	155	65	139.83	72.04	149.25
B	12EF1883	11PV0534P17	2	1	66	84	75	118	160	65	116.2	75.01	151.38
B	12EF1884	11PV0558P15	2	5	71	93	82	177	160	65	174.28	81.92	149.56
B	12EF1885	11PV0538P12	2	2	75	99	87	154	165	65	151.64	86.85	150.35
B	12EF1886	11PV0558P16	2	5	68	104	86	146	165	66	143.76	85.87	152.13
B	12EF1887	11PV0558P14	2	5	75	99	87	196	165	66	192.99	86.85	152.13
B	12EF1888	11PV0586P19	2	10	68	93	80.5	155	165	62	152.62	80.93	156.54
B	12EF1889	11PV0558P03	2	5	75	104	89.5	176	170	67	173.3	89.82	154.7
B	12EF1890	11PV0534P06	2	1	75	99	87	201	175	67	197.91	86.85	159.08
B	12EF1891	11PV0558P10	2	5	75	99	87	181	175	66	178.22	86.85	157.27
B	12EF1892	11PV0585P06	2	9	75	104	89.5	168	175	63	165.42	89.82	158.84
B	12EF1893	11PV0538P15	2	2	75	104	89.5	170	180	63	167.39	89.82	158.05
B	12EF1894	11PV0558P19	2	5	68	87	77.5	166	180	65	163.45	77.97	159.84
B	12EF1895	11PV0578P20	2	8	75	104	89.5	165	180	65	162.47	89.82	157.77
B	12EF1896	11PV0551P20	2	4	66	93	79.5	161	185	65	158.53	79.94	164.34
B	12EF1897	11PV0585P08	2	9	71	99	85	172	185	65	169.36	84.88	163.98
B	12EF1898	11PV0586P12	2	10	75	104	89.5	159	196	63	156.56	89.82	172.46
B	12EF1899	11PV0551P19	2	4	78	104	91	200	205	65	196.93	90.8	174.61
B	12EF1900	PRE0757	2	NA	93	104	98.5	201	NA	NA	204.52	98.9	NA
B	12EF1901	PRE0757	3	NA	93	104	98.5	206	NA	NA	204.52	98.9	NA
B	12EF1902	11PV0586P01	3	10	96	104	100	206	NA	63	203.25	99.72	NA
B	12EF1903	11PV0586P05	3	10	75	99	87	169	195	62	166.82	86.88	171.94
B	12EF1904	11PV0578P10	3	8	71	104	87.5	148	185	63	146.14	87.87	160.34
B	12EF1905	11PV0578P09	3	8	66	84	75	142	180	65	140.23	75.04	157.77
B	12EF1906	11PV0542P11	3	3	71	99	85	179	180	65	176.66	84.91	162.09
B	12EF1907	11PV0560P08	3	6	68	84	76	163	180	62	160.91	76.02	159.26
B	12EF1908	11PV0585P17	3	9	68	99	83.5	139	179	63	137.28	83.92	160.89
B	12EF1909	11PV0578P19	3	8	75	104	89.5	137	175	63	135.31	89.85	155.2
B	12EF1910	11PV0558P06	3	5	66	93	79.5	165	175	63	162.88	79.97	157.27
B	12EF1911	11PV0578P16	3	8	66	93	79.5	134	170	63	132.36	79.97	152.63
B	12EF1912	11PV0558P07	3	5	71	104	87.5	147	170	65	145.16	87.87	154.7
B	12EF1913	11PV0578P14	3	8	66	93	79.5	135	165	62	133.34	79.97	150.07
B	12EF1914	11PV0558P01	3	5	71	96	83.5	138	165	65	136.3	83.92	152.13
B	12EF1915	11PV0560P07	3	6	66	99	82.5	161	165	62	158.94	82.94	151.55
B	12EF1916	11PV0538P14	3	2	71	104	87.5	166	165	65	163.86	87.87	150.35
B	12EF1917	11PV0551P05	3	4	66	96	81	118	160	65	116.61	80.96	151.5
B	12EF1918	11PV0586P18	3	10	75	104	89.5	177	155	63	174.69	89.85	151.4
B	12EF1919	11PV0542P07	3	3	68	99	83.5	134	155	65	132.36	83.92	149.25
B	12EF1920	11PV0560P11	3	6	71	99	85	149	155	62	147.13	84.91	146.42
B	12EF1921	11PV0538P10	3	2	71	96	83.5	161	155	62	158.94	83.92	145.22
B	12EF1922	11PV0578P05	3	8	75	104	89.5	143	150	63	141.22	89.85	142.36
B	12EF1923	11PV0578P12	3	8	71	99	85	190	150	63	187.49	84.91	142.36
B	12EF1924	11PV0558P12	3	5	81	104	92.5	184	150	63	181.59	92.81	144.43
B	12EF1925	11PV0534P09	3	1	66	78	72	128	150	62	126.45	72.08	146.24
B	12EF1926	11PV0578P03	3	8	66	104	85	166	145	62	163.86	84.91	139.79
B	12EF1927	11PV0551P02	3	4	66	81	73.5	142	145	60	140.23	74.05	143.8
B	12EF1928	11PV0561P06	3	7	66	84	75	133	140	62	131.37	75.04	135.04
B	12EF1929	11PV0534P12	3	1	63	84	73.5	103	140	NA	101.84	74.05	141.11
B	12EF1930	11PV0538P07	3	2	66	87	76.5	166	140	60	163.86	77.01	137.51
B	12EF1931	11PV0551P10	3	4	68	99	83.5	174	135	63	171.74	83.92	138.66
B	12EF1932	11PV0538P05	3	2	66	84	75	112	135	60	110.7	75.04	134.94
B	12EF1933	11PV0542P13	3	3	63	81	72	114	130	62	112.67	72.08	136.42
B	12EF1934	11PV0585P20	3	9	66	81	73.5	110	125	59	108.73	74.05	133.16
B	12EF1935	11PV0558P09	3	5	71	96	83.5	154	125	60	152.05	83.92	131.59
B	12EF1936	11PV0551P04	3	4	68	93	80.5	130	125	60	128.42	80.96	133.53
B	12EF1937	11PV0551P06	3	4	63	81	72	107	125	60	105.78	72.08	133.53
B	12EF1938	11PV0558P11	3	5	71	84	77.5	107	120	60	105.78	78	129.02
B	12EF1939	11PV0560P12	3	6	63	90	76.5	109	120	59	107.74	77.01	128.44
B	12EF1940	11PV0586P02	3	10	68	81	74.5	110	116	59	108.73	75.04	131.37
B	12EF1941	11PV0586P07	3	10	68	81	74.5	102	115	62	100.85	75.04	130.86
B	12EF1942	11PV0561P02	3	7	66	81	73.5	112	110	59	110.7	74.05	119.63
B	12EF1943	11PV0534P05	3	1	68	87	77.5	98	110	60	96.91	78	125.7
B	12EF1944	11PV0561P11	3	7	66	87	76.5	98	105	59	96.91	77.01	117.06
B	12EF1945	11PV0558P04	3	5	66	81	73.5	119	105	60	117.59	74.05	121.32
B	12EF1946	11PV0561P03	3	7	66	81	73.5	100	100	63	98.88	74.05	114.5
B	12EF1947	11PV0560P09	3	6	68	90	79	104	100	62	102.82	78.99	118.17
B	12EF1948	11PV0561P04	3	7	66	84	75	109	90	59	107.74	75.04	109.36
B	12EF1949	11PV0560P14	3	6	63	75	69	84	85	57	83.13	69.11	110.47
B	12EF1950	SC0757	3	NA	63	68	65.5	78	NA	NA	75.28	66.01	NA
B	12EF1951	SC0757	4	NA	63	68	65.5	74	NA	NA	75.28	66.01	NA
B	12EF1952	11PV0560P01	4	6	63	71	67	80	79	57	80.42	67.47	107.39
B	12EF1953	11PV0561P08	4	7	66	87	76.5	96	85	59	96.17	77.34	106.79
B	12EF1954	11PV0585P09	4	9	66	93	79.5	113	90	62	112.91	80.3	115.18
B	12EF1955	11PV0561P07	4	7	63	81	72	97	100	62	97.15	72.41	114.5
B	12EF1956	11PV0551P09	4	4	66	81	73.5	111	105	60	110.94	74.38	123.26
B	12EF1957	11PV0561P14	4	7	63	81	72	106	105	59	106.01	72.41	117.06
B	12EF1958	11PV0586P16	4	10	66	81	73.5	101	105	57	101.09	74.38	125.72
B	12EF1959	11PV0551P11	4	4	66	84	75	109	115	57	108.97	75.37	128.39
B	12EF1960	11PV0585P19	4	9	71	84	77.5	105	115	57	105.03	78.33	128.02
B	12EF1961	11PV0538P09	4	2	66	75	70.5	94	120	57	94.2	71.42	127.24
B	12EF1962	11PV0538P02	4	2	71	87	79	124	120	57	123.74	79.32	127.24
B	12EF1963	11PV0585P12	4	9	66	78	72	93	120	59	93.22	72.41	130.59
B	12EF1964	11PV0585P04	4	9	68	90	79	94	123	59	94.2	79.32	132.13
B	12EF1965	11PV0560P13	4	6	66	78	72	106	125	57	106.01	72.41	131.01
B	12EF1966	11PV0560P04	4	6	75	99	87	153	125	59	152.29	87.22	131.01
B	12EF1967	11PV0585P02	4	9	63	71	67	101	128	57	101.09	67.47	134.7
B	12EF1968	11PV0551P07	4	4	68	78	73	128	130	57	127.67	73.39	136.1
B	12EF1969	11PV0578P08	4	8	66	81	73.5	106	130	59	106.01	74.38	132.09
B	12EF1970	11PV0560P20	4	6	68	99	83.5	143	135	62	142.44	84.25	136.15
B	12EF1971	11PV0560P03	4	6	66	81	73.5	145	135	59	144.41	74.38	136.15
B	12EF1972	11PV0534P15	4	1	66	93	79.5	118	140	66	117.83	80.3	141.11
B	12EF1973	11PV0586P08	4	10	66	78	72	123	140	57	122.75	72.41	143.7
B	12EF1974	11PV0551P18	4	4	66	78	72	131	145	60	130.63	72.41	143.8
B	12EF1975	11PV0586P04	4	10	75	104	89.5	141	145	59	140.47	90.18	146.26
B	12EF1976	11PV0538P04	4	2	71	87	79	134	150	60	133.58	79.32	142.65
B	12EF1977	11PV0558P20	4	5	66	84	75	124	150	60	123.74	75.37	144.43
B	12EF1978	11PV0542P16	4	3	81	104	92.5	177	150	59	175.92	93.14	146.69
B	12EF1979	11PV0585P01	4	9	71	104	87.5	146	153	62	145.4	88.2	147.54
B	12EF1980	11PV0534P19	4	1	63	78	70.5	138	155	57	137.52	71.42	148.81
B	12EF1981	11PV0560P18	4	6	78	104	91	161	155	62	160.16	91.16	146.42
B	12EF1982	11PV0542P15	4	3	63	104	83.5	137	155	65	136.54	84.25	149.25
B	12EF1983	11PV0578P01	4	8	63	81	72	132	155	62	131.61	72.41	144.93
B	12EF1984	11PV0586P15	4	10	66	99	82.5	135	160	59	134.57	83.27	153.97
B	12EF1985	11PV0585P15	4	9	68	81	74.5	129	163	59	128.66	75.37	152.68
B	12EF1986	11PV0551P14	4	4	71	87	79	168	165	60	167.06	79.32	154.07
B	12EF1987	11PV0558P13	4	5	71	99	85	148	165	63	147.37	85.24	152.13
B	12EF1988	11PV0586P09	4	10	71	104	87.5	156	168	59	155.24	88.2	158.08
B	12EF1989	11PV0551P03	4	4	78	104	91	173	170	63	171.98	91.16	156.64
B	12EF1990	11PV0585P14	4	9	66	99	82.5	155	170	62	154.26	83.27	156.27
B	12EF1991	11PV0551P12	4	4	68	87	77.5	143	175	62	142.44	78.33	159.21
B	12EF1992	11PV0585P03	4	9	71	90	80.5	149	175	57	148.35	81.29	158.84
B	12EF1993	11PV0551P15	4	4	78	104	91	139	180	62	138.5	91.16	161.77
B	12EF1994	11PV0560P17	4	6	71	93	82	155	180	62	154.26	82.28	159.26
B	12EF1995	11PV0578P15	4	8	71	104	87.5	153	180	63	152.29	88.2	157.77
B	12EF1996	11PV0585P10	4	9	68	104	86	159	184	63	158.2	86.23	163.46
B	12EF1997	11PV0551P01	4	4	71	104	87.5	146	185	62	145.4	88.2	164.34
B	12EF1998	11PV0578P04	4	8	75	104	89.5	180	190	62	178.87	90.18	162.91
B	12EF1999	11PV0586P03	4	10	87	104	95.5	204	204	63	202.5	96.1	176.56
B	12EF2000	PRE0757	4	NA	93	104	98.5	210	NA	NA	204.52	98.9	NA
E	12EF1601	PRE0991	1	NA	138	138	138	321	NA	NA	311.12	137.83	NA
E	12EF1602	11PV0552P03	1	3	75	134	104.5	273	NA	60	271.29	104.57	NA
E	12EF1603	11PV0565P04	1	5	78	131	104.5	361	250	59	357.93	104.57	221.03
E	12EF1604	11PV0552P09	1	3	124	131	127.5	343	245	60	340.21	127.27	220.72
E	12EF1605	11PV0573P01	1	6	78	131	104.5	286	240	59	284.09	104.57	215.31
E	12EF1606	11PV0574P19	1	7	127	131	129	396	240	59	392.39	128.26	211.64
E	12EF1607	11PV0574P04	1	7	108	127	117.5	282	235	NA	280.15	117.4	209.07
E	12EF1608	11PV0547P05	1	2	66	84	75	209	230	63	208.28	74.95	208.97
E	12EF1609	11PV0574P09	1	7	66	111	88.5	360	230	63	356.95	88.77	206.5
E	12EF1610	11PV0582P05	1	8	66	119	92.5	355	225	NA	352.03	92.72	206.12
E	12EF1611	11PV0565P07	1	5	68	124	96	347	225	NA	344.15	95.68	208.19
E	12EF1612	11PV0574P13	1	7	119	131	125	399	225	62	395.35	124.31	203.93
E	12EF1613	11PV0545P11	1	1	81	138	109.5	373	220	60	369.75	109.5	207.44
E	12EF1614	11PV0582P06	1	8	111	124	117.5	292	220	NA	290	117.4	203.55
E	12EF1615	11PV0547P20	1	2	68	119	93.5	301	215	65	298.86	93.71	201.27
E	12EF1616	11PV0573P09	1	6	104	124	114	314	215	59	311.66	113.45	202.47
E	12EF1617	11PV0574P20	1	7	63	75	69	167	215	67	166.93	69.02	198.8
E	12EF1618	11PV0547P01	1	2	81	138	109.5	319	210	67	316.58	109.5	198.7
E	12EF1619	11PV0573P18	1	6	63	75	69	167	210	66	166.93	69.02	199.91
E	12EF1620	11PV0555P16	1	4	104	127	115.5	370	210	NA	366.79	115.43	202.42
E	12EF1621	11PV0552P06	1	3	66	119	92.5	370	210	62	366.79	92.72	202.74
E	12EF1622	11PV0573P12	1	6	75	114	94.5	339	205	62	336.27	94.69	197.34
E	12EF1623	11PV0555P11	1	4	104	119	111.5	361	205	60	357.93	111.48	199.85
E	12EF1624	11PV0600P02	1	11	104	124	114	366	200	60	362.86	113.45	207.88
E	12EF1625	11PV0555P10	1	4	71	93	82	290	200	62	288.03	81.86	197.29
E	12EF1626	11PV0552P07	1	3	71	131	101	277	200	62	275.23	100.62	197.61
E	12EF1627	11PV0547P17	1	2	104	138	121	326	195	67	323.47	120.36	191
E	12EF1628	11PV0555P15	1	4	104	114	109	251	195	62	249.63	108.51	194.72
E	12EF1629	11PV0593P07	1	9	75	90	82.5	200	195	NA	199.42	82.85	194.35
E	12EF1630	11PV0547P16	1	2	66	124	95	259	190	61	257.51	94.69	188.43
E	12EF1631	11PV0574P08	1	7	71	90	80.5	273	190	67	271.29	80.87	185.96
E	12EF1632	11PV0574P14	1	7	66	108	87	216	190	57	215.17	86.79	185.96
E	12EF1633	11PV0600P01	1	11	71	119	95	303	185	60	300.83	94.69	200.18
E	12EF1634	11PV0555P19	1	4	63	114	88.5	282	185	60	280.15	88.77	189.58
E	12EF1635	11PV0597P07	1	10	71	138	104.5	298	185	60	295.91	104.57	192.05
E	12EF1636	11PV0547P12	1	2	87	127	107	231	180	60	229.94	106.54	183.3
E	12EF1637	11PV0565P08	1	5	71	124	97.5	261	180	67	259.48	97.65	185.08
E	12EF1638	11PV0593P10	1	9	84	138	111	268	175	62	266.37	110.49	184.08
E	12EF1639	11PV0582P11	1	8	63	111	87	220	170	69	219.11	86.79	177.87
E	12EF1640	11PV0597P08	1	10	68	124	96	227	170	62	226	95.68	184.34
E	12EF1641	11PV0600P15	1	11	124	131	127.5	344	165	65	341.2	127.27	189.91
E	12EF1642	11PV0555P20	1	4	99	119	109	304	160	65	301.81	108.51	176.74
E	12EF1643	11PV0597P14	1	10	66	131	98.5	295	160	65	292.95	98.64	179.21
E	12EF1644	11PV0593P02	1	9	66	131	98.5	195	150	65	194.5	98.64	171.24
E	12EF1645	11PV0593P05	1	9	71	87	79	167	150	65	166.93	78.9	171.24
E	12EF1646	11PV0597P06	1	10	66	81	73.5	143	145	62	143.3	73.96	171.5
E	12EF1647	11PV0600P14	1	11	71	127	99	168	135	67	167.92	98.64	174.5
E	12EF1648	11PV0593P08	1	9	63	68	65.5	122	115	60	122.63	66.06	153.26
E	12EF1649	11PV0597P02	1	10	68	127	97.5	302	90	60	299.85	97.65	143.26
E	12EF1650	SC0991	1	NA	63	68	65.5	88	NA	NA	86.75	66.06	NA
E	12EF1651	SC0991	2	NA	63	68	65.5	91	NA	NA	86.75	66.06	NA
E	12EF1652	11PV0593P01	2	9	66	78	72	202	75	60	200.94	72.26	132.72
E	12EF1653	11PV0545P10	2	1	63	119	91	156	115	57	155.65	91.02	153.51
E	12EF1654	11PV0600P04	2	11	68	127	97.5	193	130	67	192.07	97.93	171.93
E	12EF1655	11PV0565P03	2	5	68	127	97.5	155	145	59	154.66	97.93	167.1
E	12EF1656	11PV0582P02	2	8	63	75	69	152	145	65	151.71	69.3	165.04
E	12EF1657	11PV0600P11	2	11	63	111	87	221	150	60	219.64	87.07	182.21
E	12EF1658	11PV0600P09	2	11	108	131	119.5	310	155	62	307.27	119.65	184.77
E	12EF1659	11PV0593P09	2	9	68	119	93.5	298	165	60	295.45	93.98	178.94
E	12EF1660	11PV0555P07	2	4	63	75	69	142	165	65	141.86	69.3	179.31
E	12EF1661	11PV0597P12	2	10	84	138	111	360	170	62	356.49	110.77	184.34
E	12EF1662	11PV0597P04	2	10	66	127	96.5	299	170	60	296.44	96.95	184.34
E	12EF1663	11PV0555P14	2	4	66	111	88.5	213	175	60	211.77	89.05	184.45
E	12EF1664	11PV0547P18	2	2	66	90	78	234	175	60	232.44	78.19	180.73
E	12EF1665	11PV0547P06	2	2	68	124	96	271	180	57	268.87	95.96	183.3
E	12EF1666	11PV0597P15	2	10	99	111	105	321	185	60	318.1	104.84	192.05
E	12EF1667	11PV0597P05	2	10	68	93	80.5	234	185	60	232.44	81.15	192.05
E	12EF1668	11PV0573P03	2	6	71	93	82	208	185	59	206.84	82.14	187.07
E	12EF1669	11PV0552P12	2	3	99	127	113	269	190	57	266.9	112.74	192.47
E	12EF1670	11PV0565P01	2	5	63	138	100.5	278	190	60	275.76	100.89	190.21
E	12EF1671	11PV0600P05	2	11	114	138	126	351	190	60	347.63	125.58	202.75
E	12EF1672	11PV0574P16	2	7	63	87	75	162	195	59	161.55	75.22	188.53
E	12EF1673	11PV0555P04	2	4	68	93	80.5	211	195	60	209.8	81.15	194.72
E	12EF1674	11PV0547P07	2	2	63	119	91	264	195	60	261.98	91.02	191
E	12EF1675	11PV0552P11	2	3	71	127	99	293	200	62	290.53	98.92	197.61
E	12EF1676	11PV0555P13	2	4	63	111	87	249	200	62	247.21	87.07	197.29
E	12EF1677	11PV0573P04	2	6	63	114	88.5	254	200	57	252.13	89.05	194.77
E	12EF1678	11PV0547P03	2	2	81	131	106	347	200	60	343.69	105.83	193.57
E	12EF1679	11PV0547P02	2	2	66	127	96.5	311	205	60	308.25	96.95	196.13
E	12EF1680	11PV0545P04	2	1	66	124	95	307	205	60	304.31	94.97	199.73
E	12EF1681	11PV0555P18	2	4	71	127	99	348	210	63	344.68	98.92	202.42
E	12EF1682	11PV0573P15	2	6	71	119	95	386	210	62	382.09	94.97	199.91
E	12EF1683	11PV0545P13	2	1	63	127	95	342	210	60	338.77	94.97	202.3
E	12EF1684	11PV0565P18	2	5	68	104	86	216	215	66	214.72	86.09	203.05
E	12EF1685	11PV0573P17	2	6	71	127	99	312	215	59	309.23	98.92	202.47
E	12EF1686	11PV0552P05	2	3	68	131	99.5	395	220	57	390.95	99.91	207.88
E	12EF1687	11PV0555P03	2	4	127	138	132.5	405	220	65	400.8	132.49	207.56
E	12EF1688	11PV0600P03	2	11	104	124	114	406	220	60	401.78	113.73	218.16
E	12EF1689	11PV0552P14	2	3	93	131	112	339	225	60	335.82	111.75	210.45
E	12EF1690	11PV0574P07	2	7	68	104	86	271	225	63	268.87	86.09	203.93
E	12EF1691	11PV0547P15	2	2	68	114	91	274	225	60	271.82	91.02	206.41
E	12EF1692	11PV0574P15	2	7	63	114	88.5	295	230	57	292.5	89.05	206.5
E	12EF1693	11PV0573P05	2	6	75	114	94.5	307	230	59	304.31	94.97	210.18
E	12EF1694	11PV0552P15	2	3	66	119	92.5	290	235	60	287.57	93	215.58
E	12EF1695	11PV0545P07	2	1	104	124	114	306	235	57	303.33	113.73	215.14
E	12EF1696	11PV0573P10	2	6	104	124	114	320	240	57	317.11	113.73	215.31
E	12EF1697	11PV0574P02	2	7	71	131	101	274	245	59	271.82	100.89	214.21
E	12EF1698	11PV0582P04	2	8	108	131	119.5	329	245	59	325.97	119.65	216.39
E	12EF1699	11PV0545P09	2	1	63	71	67	122	NA	57	122.17	67.33	NA
E	12EF1700	PRE0991	2	NA	138	138	138	313	NA	NA	311.12	137.83	NA
E	12EF1701	PRE0991	3	NA	138	138	138	318	NA	NA	311.12	137.83	NA
E	12EF1702	11PV0545P15	3	1	68	124	96	235	NA	57	233.83	95.99	NA
E	12EF1703	11PV0582P10	3	8	75	138	106.5	375	245	59	371.67	106.85	216.39
E	12EF1704	11PV0552P01	3	3	75	90	82.5	263	245	59	261.4	83.15	220.72
E	12EF1705	11PV0565P12	3	5	119	131	125	392	240	57	388.41	124.62	215.89
E	12EF1706	11PV0565P09	3	5	63	119	91	274	235	57	272.23	91.05	213.32
E	12EF1707	11PV0574P17	3	7	124	131	127.5	412	235	59	408.1	127.58	209.07
E	12EF1708	11PV0574P06	3	7	75	127	101	266	230	59	264.36	100.93	206.5
E	12EF1709	11PV0552P02	3	3	63	119	91	337	230	57	334.26	91.05	213.01
E	12EF1710	11PV0573P11	3	6	104	127	115.5	284	225	59	282.08	115.74	207.61
E	12EF1711	11PV0582P07	3	8	114	131	122.5	369	225	57	365.76	122.65	206.12
E	12EF1712	11PV0545P02	3	1	66	131	98.5	359	220	57	355.92	98.95	207.44
E	12EF1713	11PV0573P16	3	6	63	119	91	209	220	57	208.24	91.05	205.04
E	12EF1714	11PV0555P06	3	4	124	134	129	390	220	65	386.44	128.57	207.56
E	12EF1715	11PV0552P13	3	3	104	131	117.5	384	220	57	380.53	117.71	207.88
E	12EF1716	11PV0573P20	3	6	63	124	93.5	291	215	59	288.97	94.02	202.47
E	12EF1717	11PV0582P03	3	8	66	119	92.5	362	215	57	358.87	93.03	200.99
E	12EF1718	11PV0547P08	3	2	104	124	114	346	210	57	343.12	113.76	198.7
E	12EF1719	11PV0547P14	3	2	66	124	95	348	210	60	345.09	95	198.7
E	12EF1720	11PV0555P08	3	4	114	131	122.5	387	210	62	383.48	122.65	202.42
E	12EF1721	11PV0565P15	3	5	108	127	117.5	334	210	57	331.3	117.71	200.48
E	12EF1722	11PV0600P08	3	11	68	138	103	267	205	57	265.34	102.9	210.45
E	12EF1723	11PV0582P17	3	8	66	134	100	271	205	57	269.28	99.94	195.85
E	12EF1724	11PV0573P08	3	6	108	119	113.5	323	200	57	320.47	113.76	194.77
E	12EF1725	11PV0565P02	3	5	63	104	83.5	208	200	57	207.25	84.14	195.35
E	12EF1726	11PV0552P04	3	3	68	87	77.5	193	200	60	192.48	78.22	197.61
E	12EF1727	11PV0555P01	3	4	66	127	96.5	232	195	60	230.88	96.98	194.72
E	12EF1728	11PV0555P12	3	4	63	75	69	165	195	60	164.92	69.33	194.72
E	12EF1729	11PV0565P05	3	5	68	127	97.5	229	195	57	227.93	97.96	192.78
E	12EF1730	11PV0597P03	3	10	119	138	128.5	261	190	60	259.43	128.57	194.62
E	12EF1731	11PV0574P10	3	7	111	131	121	250	190	59	248.6	120.67	185.96
E	12EF1732	11PV0545P08	3	1	108	124	116	205	185	57	204.3	115.74	189.46
E	12EF1733	11PV0547P10	3	2	63	75	69	174	185	57	173.78	69.33	185.86
E	12EF1734	11PV0582P08	3	8	71	131	101	217	185	57	216.11	100.93	185.58
E	12EF1735	11PV0597P16	3	10	71	124	97.5	261	185	60	259.43	97.96	192.05
E	12EF1736	11PV0600P06	3	11	104	119	111.5	257	180	57	255.49	111.79	197.61
E	12EF1737	11PV0574P18	3	7	63	75	69	167	180	59	166.89	69.33	180.82
E	12EF1738	11PV0600P16	3	11	99	114	106.5	312	175	57	309.64	106.85	195.04
E	12EF1739	11PV0582P13	3	8	96	119	107.5	243	170	57	241.71	107.84	177.87
E	12EF1740	11PV0597P09	3	10	96	119	107.5	257	170	57	255.49	107.84	184.34
E	12EF1741	11PV0593P06	3	9	63	111	87	255	165	60	253.53	87.1	178.94
E	12EF1742	11PV0597P10	3	10	108	119	113.5	276	165	60	274.2	113.76	181.78
E	12EF1743	11PV0600P07	3	11	68	119	93.5	248	155	60	246.63	94.02	184.77
E	12EF1744	11PV0565P11	3	5	99	119	109	241	155	59	239.74	108.82	172.24
E	12EF1745	11PV0597P01	3	10	68	124	96	276	150	62	274.2	95.99	174.07
E	12EF1746	11PV0593P04	3	9	63	124	93.5	167	145	57	166.89	94.02	168.67
E	12EF1747	11PV0600P10	3	11	63	75	69	107	130	60	107.81	69.33	171.93
E	12EF1748	11PV0555P17	3	4	63	119	91	135	110	57	135.38	91.05	151.06
E	12EF1749	11PV0565P17	3	5	63	71	67	121	105	57	121.6	67.36	146.56
E	12EF1750	SC0991	3	NA	63	68	65.5	84	NA	NA	86.75	66.06	NA
E	12EF1751	SC0991	4	NA	63	68	65.5	87	NA	NA	86.75	66.06	NA
E	12EF1752	11PV0600P13	4	11	63	124	93.5	164	95	57	165.16	94.35	153.96
E	12EF1753	11PV0582P18	4	8	63	71	67	135	105	57	136.6	67.69	144.49
E	12EF1754	11PV0574P11	4	7	99	111	105	165	145	59	166.14	105.21	162.85
E	12EF1755	11PV0565P10	4	5	66	81	73.5	144	145	57	145.46	74.6	167.1
E	12EF1756	11PV0593P03	4	9	63	111	87	179	145	57	179.92	87.43	168.67
E	12EF1757	11PV0597P13	4	10	63	111	87	192	155	57	192.72	87.43	176.64
E	12EF1758	11PV0565P16	4	5	84	111	97.5	171	160	57	172.05	98.3	174.8
E	12EF1759	11PV0547P13	4	2	99	124	111.5	211	160	57	211.43	112.12	173.02
E	12EF1760	11PV0573P06	4	6	63	71	67	137	165	59	138.57	67.69	176.8
E	12EF1761	11PV0552P08	4	3	99	119	109	227	170	57	227.18	109.16	182.2
E	12EF1762	11PV0582P15	4	8	66	119	92.5	256	170	57	255.73	93.36	177.87
E	12EF1763	11PV0555P02	4	4	63	111	87	197	175	57	197.65	87.43	184.45
E	12EF1764	11PV0545P14	4	1	63	71	67	152	175	57	153.34	67.69	184.32
E	12EF1765	11PV0555P05	4	4	66	119	92.5	217	180	57	217.34	93.36	187.01
E	12EF1766	11PV0565P14	4	5	96	108	102	212	185	57	212.41	102.24	187.64
E	12EF1767	11PV0582P09	4	8	68	124	96	226	185	57	226.2	96.32	185.58
E	12EF1768	11PV0573P19	4	6	66	127	96.5	183	185	57	183.86	97.31	187.07
E	12EF1769	11PV0547P09	4	2	99	127	113	195	185	57	195.68	113.1	185.86
E	12EF1770	11PV0565P13	4	5	108	127	117.5	302	190	57	301.02	118.04	190.21
E	12EF1771	11PV0573P13	4	6	63	81	72	140	190	57	141.53	72.63	189.63
E	12EF1772	11PV0545P01	4	1	63	124	93.5	188	190	57	188.78	94.35	192.03
E	12EF1773	11PV0555P09	4	4	63	131	97	213	195	57	213.4	97.31	194.72
E	12EF1774	11PV0573P02	4	6	71	124	97.5	214	195	57	214.38	98.3	192.2
E	12EF1775	11PV0574P12	4	7	66	96	81	182	200	57	182.88	81.51	191.09
E	12EF1776	11PV0565P06	4	5	66	124	95	224	200	57	224.23	95.33	195.35
E	12EF1777	11PV0582P16	4	8	66	93	79.5	181	200	57	181.89	80.52	193.28
E	12EF1778	11PV0552P10	4	3	63	71	67	227	205	57	227.18	67.69	200.17
E	12EF1779	11PV0600P12	4	11	96	111	103.5	315	205	57	313.82	104.22	210.45
E	12EF1780	11PV0565P19	4	5	96	119	107.5	292	210	57	291.18	108.17	200.48
E	12EF1781	11PV0597P11	4	10	63	104	83.5	221	210	60	221.27	84.47	204.89
E	12EF1782	11PV0582P14	4	8	63	124	93.5	314	210	57	312.84	94.35	198.42
E	12EF1783	11PV0547P11	4	2	71	124	97.5	267	210	57	266.56	98.3	198.7
E	12EF1784	11PV0565P20	4	5	71	127	99	314	215	57	312.84	99.28	203.05
E	12EF1785	11PV0573P07	4	6	66	108	87	253	215	57	252.78	87.43	202.47
E	12EF1786	11PV0545P06	4	1	99	119	109	251	215	57	250.81	109.16	204.87
E	12EF1787	11PV0582P19	4	8	75	131	103	319	220	57	317.76	103.23	203.55
E	12EF1788	11PV0582P01	4	8	104	131	117.5	331	220	57	329.57	118.04	203.55
E	12EF1789	11PV0545P05	4	1	71	131	101	359	220	57	357.14	101.26	207.44
E	12EF1790	11PV0582P20	4	8	104	131	117.5	352	225	57	350.25	118.04	206.12
E	12EF1791	11PV0547P04	4	2	114	124	119	367	225	57	365.02	119.03	206.41
E	12EF1792	11PV0545P12	4	1	66	119	92.5	308	225	57	306.93	93.36	210
E	12EF1793	11PV0545P03	4	1	71	119	95	285	230	57	284.28	95.33	212.57
E	12EF1794	11PV0574P05	4	7	66	119	92.5	292	235	57	291.18	93.36	209.07
E	12EF1795	11PV0574P01	4	7	66	124	95	294	235	57	293.15	95.33	209.07
E	12EF1796	11PV0574P03	4	7	104	124	114	371	240	57	368.96	114.09	211.64
E	12EF1797	11PV0547P19	4	2	108	127	117.5	383	240	57	380.77	118.04	214.11
E	12EF1798	11PV0573P14	4	6	104	124	114	373	245	57	370.92	114.09	217.88
E	12EF1799	11PV0582P12	4	8	104	124	114	355	250	57	353.2	114.09	218.96
E	12EF1800	PRE0991	4	NA	138	138	138	299	NA	NA	311.12	137.83	NA
D	12EF1401	PRE1038	1	NA	131	138	134.5	318	NA	NA	329.85	134.87	NA
D	12EF1402	11PV0571P08	1	7	127	138	132.5	315	NA	67	311.89	132.32	NA
D	12EF1403	11PV0571P01	1	7	127	138	132.5	325	230	68	321.73	132.32	190
D	12EF1404	11PV0549P16	1	2	131	138	134.5	359	220	67	355.21	134.3	187.34
D	12EF1405	11PV0549P19	1	2	78	127	102.5	245	210	65	242.97	102.7	182.2
D	12EF1406	11PV0568P12	1	6	78	127	102.5	349	205	66	345.36	102.7	180.84
D	12EF1407	11PV0554P09	1	4	78	93	85.5	227	205	67	225.25	85.92	183.35
D	12EF1408	11PV0549P01	1	2	124	138	131	300	200	68	297.12	130.35	177.06
D	12EF1409	11PV0554P08	1	4	99	138	118.5	346	200	67	342.41	118.5	180.78
D	12EF1410	11PV0571P10	1	7	90	127	108.5	339	200	67	335.52	108.63	174.59
D	12EF1411	11PV0571P04	1	7	96	134	115	337	195	69	333.55	114.55	172.02
D	12EF1412	11PV0598P09	1	11	81	127	104	327	190	69	323.7	103.69	186.25
D	12EF1413	11PV0532P06	1	1	90	127	108.5	248	190	67	245.93	108.63	175.53
D	12EF1414	11PV0550P09	1	3	84	131	107.5	283	190	68	280.38	107.64	175.97
D	12EF1415	11PV0550P02	1	3	90	127	108.5	215	185	69	213.44	108.63	173.4
D	12EF1416	11PV0598P11	1	11	131	138	134.5	229	180	69	227.22	134.3	181.11
D	12EF1417	11PV0598P15	1	11	124	138	131	343	180	69	339.46	130.35	181.11
D	12EF1418	11PV0590P01	1	9	78	127	102.5	242	180	69	240.02	102.7	170.14
D	12EF1419	11PV0571P03	1	7	84	131	107.5	232	180	68	230.17	107.64	164.32
D	12EF1420	11PV0598P04	1	11	119	131	125	225	175	66	223.28	124.42	178.54
D	12EF1421	11PV0587P04	1	8	108	138	123	369	175	69	365.05	122.45	163.94
D	12EF1422	11PV0563P10	1	5	81	127	104	385	170	67	380.81	103.69	163.44
D	12EF1423	11PV0532P08	1	1	84	134	109	272	170	69	269.55	108.63	165.25
D	12EF1424	11PV0550P16	1	3	127	138	132.5	281	170	68	278.41	132.32	165.7
D	12EF1425	11PV0598P02	1	11	127	138	132.5	197	165	69	195.71	132.32	173.41
D	12EF1426	11PV0563P17	1	5	84	127	105.5	314	165	69	310.9	105.66	160.87
D	12EF1427	11PV0554P05	1	4	78	131	104.5	290	160	69	287.28	104.68	160.24
D	12EF1428	11PV0568P17	1	6	78	93	85.5	206	155	69	204.57	85.92	155.16
D	12EF1429	11PV0590P03	1	9	114	127	120.5	316	155	67	312.87	120.47	157.31
D	12EF1430	11PV0568P16	1	6	81	99	90	183	150	69	181.93	89.87	152.59
D	12EF1431	11PV0550P13	1	3	75	93	84	195	150	69	193.74	83.94	155.42
D	12EF1432	11PV0549P20	1	2	119	134	126.5	147	145	69	146.49	126.4	148.82
D	12EF1433	11PV0563P03	1	5	84	119	101.5	239	140	69	237.06	101.72	148.03
D	12EF1434	11PV0532P13	1	1	75	93	84	185	140	66	183.9	83.94	149.85
D	12EF1435	11PV0550P06	1	3	114	131	122.5	142	135	67	141.56	122.45	147.72
D	12EF1436	11PV0596P08	1	10	119	138	128.5	176	130	69	175.04	128.37	147.3
D	12EF1437	11PV0532P17	1	1	75	93	84	163	130	69	162.24	83.94	144.71
D	12EF1438	11PV0549P13	1	2	78	127	102.5	147	125	68	146.49	102.7	138.55
D	12EF1439	11PV0596P12	1	10	71	87	79	180	120	69	178.98	79.01	142.16
D	12EF1440	11PV0549P08	1	2	75	93	84	132	120	68	131.72	83.94	135.98
D	12EF1441	11PV0563P08	1	5	119	131	125	133	120	67	132.7	124.42	137.76
D	12EF1442	11PV0554P15	1	4	71	87	79	120	115	68	119.9	79.01	137.13
D	12EF1443	11PV0596P10	1	10	75	131	103	156	110	69	155.35	102.7	137.03
D	12EF1444	11PV0598P14	1	11	78	131	104.5	146	110	66	145.5	104.68	145.16
D	12EF1445	11PV0568P18	1	6	84	131	107.5	129	105	66	128.76	107.64	129.48
D	12EF1446	11PV0563P01	1	5	78	127	102.5	141	105	66	140.58	102.7	130.05
D	12EF1447	11PV0596P04	1	10	114	131	122.5	134	100	69	133.69	122.45	131.89
D	12EF1448	11PV0598P08	1	11	78	93	85.5	173	100	69	172.08	85.92	140.02
D	12EF1449	11PV0587P17	1	8	75	96	85.5	100	95	69	100.21	85.92	122.85
D	12EF1450	SC1038	1	NA	66	81	73.5	93	NA	NA	92.04	74.07	NA
D	12EF1451	SC1038	2	NA	66	81	73.5	94	NA	NA	92.04	74.07	NA
D	12EF1452	11PV0598P05	2	11	75	93	84	103	95	67	102.71	84.22	137.46
D	12EF1453	11PV0554P02	2	4	78	93	85.5	117	100	68	116.49	86.2	129.43
D	12EF1454	11PV0568P15	2	6	90	131	110.5	149	100	67	148	110.88	126.91
D	12EF1455	11PV0550P01	2	3	127	138	132.5	144	105	66	143.08	132.6	132.31
D	12EF1456	11PV0554P17	2	4	75	93	84	124	105	65	123.39	84.22	131.99
D	12EF1457	11PV0587P15	2	8	75	93	84	161	110	66	159.81	84.22	130.56
D	12EF1458	11PV0596P09	2	10	68	87	77.5	133	110	68	132.25	78.3	137.03
D	12EF1459	11PV0563P09	2	5	81	127	104	140	115	67	139.14	103.97	135.19
D	12EF1460	11PV0532P01	2	1	90	131	110.5	119	120	67	118.46	110.88	139.57
D	12EF1461	11PV0587P06	2	8	78	127	102.5	150	120	65	148.98	102.98	135.69
D	12EF1462	11PV0596P03	2	10	75	131	103	173	120	68	171.63	102.98	142.16
D	12EF1463	11PV0596P05	2	10	127	138	132.5	156	125	63	154.89	132.6	144.73
D	12EF1464	11PV0550P07	2	3	81	68	74.5	166	130	69	164.74	75.34	145.15
D	12EF1465	11PV0549P06	2	2	127	138	132.5	141	130	65	140.12	132.6	141.11
D	12EF1466	11PV0587P11	2	8	75	93	84	197	135	66	195.26	84.22	143.4
D	12EF1467	11PV0550P03	2	3	75	127	101	231	140	65	228.73	101.01	150.29
D	12EF1468	11PV0598P03	2	11	127	138	132.5	251	140	68	248.42	132.6	160.57
D	12EF1469	11PV0587P01	2	8	75	87	81	206	145	69	204.12	81.26	148.53
D	12EF1470	11PV0563P13	2	5	81	131	106	216	150	67	213.96	105.94	153.17
D	12EF1471	11PV0549P04	2	2	75	87	81	195	150	69	193.29	81.26	151.38
D	12EF1472	11PV0598P06	2	11	75	127	101	206	155	66	204.12	101.01	168.27
D	12EF1473	11PV0568P19	2	6	78	99	88.5	189	155	69	187.38	89.16	155.16
D	12EF1474	11PV0563P15	2	5	119	131	125	208	160	68	206.09	124.7	158.3
D	12EF1475	11PV0571P07	2	7	81	138	109.5	217	165	68	214.95	109.89	156.62
D	12EF1476	11PV0598P19	2	11	78	127	102.5	223	165	69	220.86	102.98	173.41
D	12EF1477	11PV0596P07	2	10	114	127	120.5	338	165	68	334.08	120.75	165.27
D	12EF1478	11PV0563P18	2	5	78	127	102.5	284	170	67	280.91	102.98	163.44
D	12EF1479	11PV0587P10	2	8	71	87	79	198	170	66	196.24	79.29	161.37
D	12EF1480	11PV0550P11	2	3	75	127	101	182	175	67	180.49	101.01	168.26
D	12EF1481	11PV0554P03	2	4	124	138	131	291	175	66	287.8	130.63	167.94
D	12EF1482	11PV0563P19	2	5	124	138	131	259	180	65	256.3	130.63	168.57
D	12EF1483	11PV0563P04	2	5	87	131	109	287	180	68	283.87	108.9	168.57
D	12EF1484	11PV0549P17	2	2	124	131	127.5	222	180	68	219.87	127.66	166.79
D	12EF1485	11PV0568P07	2	6	78	127	102.5	229	180	65	226.76	102.98	168
D	12EF1486	11PV0571P02	2	7	78	119	98.5	230	185	67	227.75	99.03	166.89
D	12EF1487	11PV0568P09	2	6	75	131	103	307	185	68	303.56	102.98	170.56
D	12EF1488	11PV0563P07	2	5	119	131	125	336	190	65	332.11	124.7	173.71
D	12EF1489	11PV0554P12	2	4	93	134	113.5	304	190	69	300.6	113.84	175.65
D	12EF1490	11PV0549P11	2	2	78	127	102.5	245	195	65	242.52	102.98	174.5
D	12EF1491	11PV0598P10	2	11	93	127	110	311	195	67	307.5	109.89	188.81
D	12EF1492	11PV0554P01	2	4	75	127	101	328	200	65	324.23	101.01	180.78
D	12EF1493	11PV0549P09	2	2	75	127	101	302	200	68	298.63	101.01	177.06
D	12EF1494	11PV0571P13	2	7	119	134	126.5	253	205	66	250.39	126.68	177.16
D	12EF1495	11PV0571P17	2	7	81	134	107.5	231	210	65	228.73	107.92	179.73
D	12EF1496	11PV0571P09	2	7	78	127	102.5	143	210	65	142.09	102.98	179.73
D	12EF1497	11PV0549P10	2	2	81	131	106	292	220	66	288.79	105.94	187.34
D	12EF1498	11PV0550P14	2	3	90	131	110.5	316	225	68	312.42	110.88	193.94
D	12EF1499	11PV0571P06	2	7	93	131	112	303	250	65	299.62	111.87	200.27
D	12EF1500	PRE1038	2	NA	131	138	134.5	334	NA	NA	329.85	134.87	NA
D	12EF1501	PRE1038	3	NA	131	138	134.5	333	NA	NA	329.85	134.87	NA
D	12EF1502	11PV0571P20	3	7	119	138	128.5	366	250	63	362.05	128.68	200.27
D	12EF1503	11PV0532P20	3	1	124	138	131	356	235	66	352.21	130.66	198.64
D	12EF1504	11PV0550P12	3	3	124	134	129	349	220	66	345.32	128.68	191.38
D	12EF1505	11PV0554P20	3	4	81	127	104	263	210	63	260.65	104	185.92
D	12EF1506	11PV0568P04	3	6	84	127	105.5	252	205	65	249.82	105.97	180.84
D	12EF1507	11PV0571P05	3	7	87	131	109	306	205	63	302.98	108.94	177.16
D	12EF1508	11PV0550P15	3	3	124	138	131	226	205	67	224.22	130.66	183.67
D	12EF1509	11PV0587P03	3	8	75	127	101	270	200	63	267.54	101.04	176.78
D	12EF1510	11PV0550P08	3	3	114	131	122.5	233	200	65	231.11	122.76	181.1
D	12EF1511	11PV0587P19	3	8	90	138	114	238	195	63	236.03	113.87	174.21
D	12EF1512	11PV0549P05	3	2	124	138	131	257	190	68	254.74	130.66	171.93
D	12EF1513	11PV0571P14	3	7	75	127	101	300	190	63	297.07	101.04	169.46
D	12EF1514	11PV0532P12	3	1	124	131	127.5	229	185	66	227.17	127.69	172.96
D	12EF1515	11PV0571P11	3	7	78	127	102.5	246	185	65	243.91	103.01	166.89
D	12EF1516	11PV0568P01	3	6	124	131	127.5	302	180	63	299.04	127.69	168
D	12EF1517	11PV0598P12	3	11	81	134	107.5	258	180	67	255.72	107.95	181.11
D	12EF1518	11PV0563P11	3	5	127	131	129	379	180	68	374.85	128.68	168.57
D	12EF1519	11PV0568P03	3	6	114	127	120.5	302	175	63	299.04	120.78	165.43
D	12EF1520	11PV0554P07	3	4	78	134	106	255	175	65	252.77	105.97	167.94
D	12EF1521	11PV0596P02	3	10	108	127	117.5	366	170	67	362.05	117.82	167.84
D	12EF1522	11PV0563P12	3	5	119	131	125	260	170	66	257.69	124.73	163.44
D	12EF1523	11PV0563P14	3	5	75	127	101	256	170	65	253.75	101.04	163.44
D	12EF1524	11PV0532P19	3	1	78	127	102.5	196	170	66	194.68	103.01	165.25
D	12EF1525	11PV0598P07	3	11	75	119	97	221	165	66	219.3	97.09	173.41
D	12EF1526	11PV0549P14	3	2	78	131	104.5	234	160	68	232.09	104.99	156.52
D	12EF1527	11PV0549P15	3	2	78	127	102.5	242	160	66	239.97	103.01	156.52
D	12EF1528	11PV0532P16	3	1	78	90	84	209	160	67	207.48	84.25	160.12
D	12EF1529	11PV0549P02	3	2	111	127	119	236	155	66	234.06	118.81	153.95
D	12EF1530	11PV0596P11	3	10	84	124	104	181	150	68	179.91	104	157.57
D	12EF1531	11PV0598P01	3	11	124	138	131	241	145	65	238.99	130.66	163.13
D	12EF1532	11PV0587P02	3	8	78	96	87	175	145	69	174.01	87.22	148.53
D	12EF1533	11PV0596P14	3	10	127	138	132.5	181	140	65	179.91	132.63	152.43
D	12EF1534	11PV0571P15	3	7	78	131	104.5	222	140	63	220.28	104.99	143.78
D	12EF1535	11PV0587P12	3	8	75	93	84	173	135	65	172.04	84.25	143.4
D	12EF1536	11PV0554P11	3	4	127	138	132.5	205	130	65	203.54	132.63	144.83
D	12EF1537	11PV0587P20	3	8	81	93	87	223	128	69	221.26	87.22	139.8
D	12EF1538	11PV0598P16	3	11	108	127	117.5	215	125	62	213.39	117.82	152.86
D	12EF1539	11PV0598P13	3	11	75	99	87	196	120	68	194.68	87.22	150.29
D	12EF1540	11PV0563P06	3	5	78	124	101	149	120	63	148.41	101.04	137.76
D	12EF1541	11PV0554P10	3	4	81	138	109.5	136	115	65	135.61	109.92	137.13
D	12EF1542	11PV0587P09	3	8	78	96	87	179	115	65	177.95	87.22	133.12
D	12EF1543	11PV0568P06	3	6	75	96	85.5	133	110	66	132.66	86.23	132.05
D	12EF1544	11PV0568P13	3	6	81	131	106	156	110	63	155.3	105.97	132.05
D	12EF1545	11PV0587P14	3	8	78	131	104.5	134	105	63	133.64	104.99	127.99
D	12EF1546	11PV0563P02	3	5	84	131	107.5	152	105	65	151.36	107.95	130.05
D	12EF1547	11PV0568P14	3	6	81	131	106	130	100	65	129.7	105.97	126.91
D	12EF1548	11PV0554P16	3	4	81	127	104	125	100	65	124.78	104	129.43
D	12EF1549	11PV0554P19	3	4	90	127	108.5	125	95	67	124.78	108.94	126.86
D	12EF1550	SC1038	3	NA	66	81	73.5	95	NA	NA	92.04	74.07	NA
D	12EF1551	SC1038	4	NA	66	81	73.5	90	NA	NA	92.04	74.07	NA
D	12EF1552	11PV0568P02	4	6	114	131	122.5	135	85	63	135.85	123.09	119.21
D	12EF1553	11PV0532P02	4	1	75	131	103	126	100	63	126.99	103.34	129.3
D	12EF1554	11PV0596P01	4	10	75	127	101	138	100	63	138.8	101.37	131.89
D	12EF1555	11PV0550P10	4	3	119	138	128.5	146	105	63	146.68	129.01	132.31
D	12EF1556	11PV0549P03	4	2	81	127	104	154	105	62	154.56	104.33	128.27
D	12EF1557	11PV0532P09	4	1	71	127	99	140	110	62	140.77	99.39	134.44
D	12EF1558	11PV0532P14	4	1	78	131	104.5	146	115	59	146.68	105.32	137.01
D	12EF1559	11PV0590P02	4	9	114	131	122.5	144	115	63	144.71	123.09	136.76
D	12EF1560	11PV0532P03	4	1	124	131	127.5	157	120	62	157.51	128.03	139.57
D	12EF1561	11PV0554P06	4	4	75	127	101	148	120	62	161.35	106.04	117.54
D	12EF1562	11PV0598P17	4	11	75	131	103	136	120	66	136.83	103.34	150.29
D	12EF1563	11PV0587P05	4	8	131	138	134.5	138	125	62	138.8	134.94	138.26
D	12EF1564	11PV0532P05	4	1	131	138	134.5	172	130	63	172.28	134.94	144.71
D	12EF1565	11PV0587P08	4	8	75	93	84	150	130	65	150.62	84.59	140.83
D	12EF1566	11PV0554P13	4	4	127	138	132.5	159	135	62	159.48	132.96	147.4
D	12EF1567	11PV0554P04	4	4	81	131	106	160	135	62	160.46	106.31	147.4
D	12EF1568	11PV0554P14	4	4	78	124	101	225	140	65	224.46	101.37	149.97
D	12EF1569	11PV0550P04	4	3	127	131	129	168	145	65	168.34	129.01	152.86
D	12EF1570	11PV0532P07	4	1	78	127	102.5	228	150	62	227.41	103.34	154.98
D	12EF1571	11PV0554P18	4	4	78	138	108	226	150	62	225.44	108.28	155.1
D	12EF1572	11PV0532P18	4	1	78	127	102.5	236	155	66	235.29	103.34	157.55
D	12EF1573	11PV0596P13	4	10	124	138	131	216	155	67	215.6	130.99	160.14
D	12EF1574	11PV0549P18	4	2	78	124	101	210	160	66	209.69	101.37	156.52
D	12EF1575	11PV0568P05	4	6	78	127	102.5	223	160	63	222.49	103.34	157.72
D	12EF1576	11PV0563P05	4	5	81	127	104	205	165	66	204.77	104.33	160.87
D	12EF1577	11PV0596P06	4	10	75	124	99.5	220	165	65	219.53	100.38	165.27
D	12EF1578	11PV0532P11	4	1	81	131	106	228	170	63	227.41	106.31	165.25
D	12EF1579	11PV0549P07	4	2	119	131	125	206	170	65	205.75	125.06	161.66
D	12EF1580	11PV0568P08	4	6	81	131	106	223	170	65	222.49	106.31	162.86
D	12EF1581	11PV0568P20	4	6	81	131	106	221	175	63	220.52	106.31	165.43
D	12EF1582	11PV0587P16	4	8	78	138	108	217	176	62	216.58	108.28	164.45
D	12EF1583	11PV0563P16	4	5	114	127	120.5	348	180	67	345.56	121.11	168.57
D	12EF1584	11PV0598P18	4	11	124	131	127.5	234	180	65	233.32	128.03	181.11
D	12EF1585	11PV0568P10	4	6	75	134	104.5	274	180	63	272.7	105.32	168
D	12EF1586	11PV0550P17	4	3	124	138	131	217	185	65	216.58	130.99	173.4
D	12EF1587	11PV0532P15	4	1	81	124	102.5	279	185	66	277.62	103.34	172.96
D	12EF1588	11PV0587P13	4	8	78	127	102.5	237	190	62	236.27	103.34	171.64
D	12EF1589	11PV0571P16	4	7	84	138	111	216	195	65	215.6	111.24	172.02
D	12EF1590	11PV0532P04	4	1	119	134	126.5	314	195	62	312.08	127.04	178.09
D	12EF1591	11PV0587P18	4	8	78	124	101	234	200	62	233.32	101.37	176.78
D	12EF1592	11PV0587P07	4	8	78	127	102.5	194	200	62	193.94	103.34	176.78
D	12EF1593	11PV0571P18	4	7	81	138	109.5	127	205	65	127.97	110.25	177.16
D	12EF1594	11PV0549P12	4	2	78	124	101	270	205	62	268.76	101.37	179.63
D	12EF1595	11PV0550P05	4	3	119	131	125	327	210	62	324.88	125.06	186.24
D	12EF1596	11PV0532P1z	4	1	78	127	102.5	275	210	62	273.68	103.34	185.8
D	12EF1597	11PV0571P19	4	7	81	131	106	277	220	63	275.65	106.31	184.86
D	12EF1598	11PV0568P11	4	6	75	131	103	305	225	63	303.22	103.34	191.11
D	12EF1599	11PV0571P12	4	7	127	134	130.5	355	245	63	352.45	130.99	197.7
D	12EF1600	PRE1038	4	NA	131	138	134.5	342	NA	NA	329.85	134.87	NA
E	12EF1201	PRE1203	1	NA	138	138	138	357	NA	NA	367.53	137.86	NA
E	12EF1202	11PV0540P18	1	3	127	138	132.5	333	NA	68	331.88	132.34	NA
E	12EF1203	11PV0562P09	1	6	114	134	124	419	NA	NA	416.56	123.45	NA
E	12EF1204	11PV0581P03	1	9	75	131	103	409	260	62	406.71	102.72	233.89
E	12EF1205	11PV0576P07	1	8	134	138	136	404	255	59	401.79	135.3	227.69
E	12EF1206	11PV0581P05	1	9	119	131	125	401	250	63	398.83	124.44	228.76
E	12EF1207	11PV0576P03	1	8	75	131	103	409	250	66	406.71	102.72	225.12
E	12EF1208	11PV0537P05	1	2	124	138	131	373	245	62	371.27	130.36	222.84
E	12EF1209	11PV0566P02	1	7	96	119	107.5	405	245	65	402.77	107.65	220.36
E	12EF1210	11PV0537P07	1	2	81	104	92.5	377	240	66	375.2	92.85	220.27
E	12EF1211	11PV0583P13	1	10	75	104	89.5	332	240	62	330.9	89.88	226.45
E	12EF1212	11PV0536P09	1	1	75	71	73	305	235	63	304.32	73.1	221.3
E	12EF1213	11PV0581P11	1	9	71	84	77.5	289	235	59	288.57	78.04	221.05
E	12EF1214	11PV0576P05	1	8	131	138	134.5	356	235	66	354.53	134.31	217.42
E	12EF1215	11PV0537P11	1	2	114	134	124	399	230	66	396.86	123.45	215.13
E	12EF1216	11PV0536P16	1	1	78	127	102.5	393	230	66	390.96	102.72	218.73
E	12EF1217	11PV0581P12	1	9	75	127	101	341	230	62	339.76	100.74	218.48
E	12EF1218	11PV0583P05	1	10	75	119	97	402	230	59	399.82	96.79	221.32
E	12EF1219	11PV0576P09	1	8	134	138	136	391	230	66	388.99	135.3	214.85
E	12EF1220	11PV0581P01	1	9	75	114	94.5	375	225	66	373.24	94.82	215.92
E	12EF1221	11PV0581P14	1	9	108	138	123	399	225	66	396.86	122.46	215.92
E	12EF1222	11PV0576P06	1	8	111	138	124.5	401	225	67	398.83	124.44	212.28
E	12EF1223	11PV0536P05	1	1	75	114	94.5	404	220	68	401.79	94.82	213.59
E	12EF1224	11PV0594P20	1	12	84	138	111	412	220	62	409.66	110.62	230.03
E	12EF1225	11PV0581P13	1	9	104	138	121	347	215	63	345.67	120.49	210.78
E	12EF1226	11PV0562P06	1	6	124	138	131	338	215	62	336.81	130.36	208.63
E	12EF1227	11PV0536P02	1	1	124	138	131	359	210	66	357.48	130.36	208.46
E	12EF1228	11PV0562P02	1	6	71	99	85	324	210	62	323.02	84.95	206.06
E	12EF1229	11PV0536P12	1	1	124	138	131	396	200	63	393.91	130.36	203.32
E	12EF1230	11PV0581P10	1	9	111	127	119	325	200	62	324.01	118.51	203.08
E	12EF1231	11PV0562P04	1	6	81	104	92.5	274	195	62	273.8	92.85	198.36
E	12EF1232	11PV0581P06	1	9	124	131	127.5	321	190	62	320.07	127.4	197.94
E	12EF1233	11PV0594P05	1	12	78	119	98.5	274	185	63	273.8	98.77	212.05
E	12EF1234	11PV0594P07	1	12	71	99	85	261	185	65	261	84.95	212.05
E	12EF1235	11PV0536P04	1	1	66	104	85	333	180	65	331.88	84.95	193.05
E	12EF1236	11PV0589P10	1	11	75	111	93	284	180	62	283.64	92.85	203.77
E	12EF1237	11PV0576P10	1	8	114	131	122.5	337	180	67	335.82	122.46	189.17
E	12EF1238	11PV0566P14	1	7	87	104	95.5	270	175	69	269.86	95.81	184.41
E	12EF1239	11PV0562P03	1	6	71	138	104.5	388	175	69	386.03	104.69	188.09
E	12EF1240	11PV0540P03	1	3	90	134	112	383	170	65	381.11	111.6	188.36
E	12EF1241	11PV0536P10	1	1	71	124	97.5	338	170	60	336.81	97.78	187.91
E	12EF1242	11PV0536P11	1	1	66	127	96.5	301	165	62	300.38	96.79	185.35
E	12EF1243	11PV0540P14	1	3	131	138	134.5	380	160	67	378.16	134.31	183.22
E	12EF1244	11PV0540P12	1	3	104	138	121	409	155	65	406.71	120.49	180.65
E	12EF1245	11PV0589P12	1	11	71	138	104.5	389	150	65	387.02	104.69	188.36
E	12EF1246	11PV0589P14	1	11	NA	NA	NA	NA	150	66	NA	NA	188.36
E	12EF1247	11PV0589P07	1	11	NA	NA	NA	NA	145	65	NA	NA	185.79
E	12EF1248	11PV0594P16	1	12	78	131	104.5	386	135	66	384.07	104.69	186.37
E	12EF1249	11PV0594P03	1	12	81	131	106	307	130	67	306.29	105.68	183.8
E	12EF1250	SC1203	1	NA	66	81	73.5	179	NA	NA	180.27	72.57	NA
E	12EF1251	SC1203	2	NA	66	81	73.5	178	NA	NA	180.27	72.57	NA
E	12EF1252	11PV0540P10	2	3	111	127	119	356	120	67	354.07	118.79	162.68
E	12EF1253	11PV0540P20	2	3	75	127	101	417	140	65	414.13	101.02	172.95
E	12EF1254	11PV0589P02	2	11	127	138	132.5	288	145	62	287.12	132.61	185.79
E	12EF1255	11PV0594P08	2	12	71	138	104.5	378	150	60	375.73	104.97	194.07
E	12EF1256	11PV0594P11	2	12	71	127	99	399	155	63	396.41	99.05	196.64
E	12EF1257	11PV0589P13	2	11	71	124	97.5	412	155	63	409.21	98.06	190.93
E	12EF1258	11PV0540P06	2	3	99	131	115	321	160	65	319.61	114.84	183.22
E	12EF1259	11PV0589P01	2	11	114	127	120.5	416	165	62	413.15	120.77	196.07
E	12EF1260	11PV0536P17	2	1	75	119	97	394	170	60	391.49	97.07	187.91
E	12EF1261	11PV0540P04	2	3	104	134	119	324	170	65	322.57	118.79	188.36
E	12EF1262	11PV0566P18	2	7	87	104	95.5	263	175	65	262.51	96.09	184.41
E	12EF1263	11PV0566P05	2	7	84	96	90	231	175	68	231.01	90.16	184.41
E	12EF1264	11PV0540P19	2	3	71	96	83.5	232	175	65	231.99	84.24	190.92
E	12EF1265	11PV0594P06	2	12	71	138	104.5	364	180	60	361.95	104.97	209.48
E	12EF1266	11PV0576P08	2	8	127	138	132.5	320	185	62	318.63	132.61	191.74
E	12EF1267	11PV0559P01	2	5	66	75	70.5	196	185	57	196.55	71.4	193.8
E	12EF1268	11PV0576P12	2	8	119	131	125	349	190	62	347.18	124.72	194.3
E	12EF1269	11PV0583P08	2	10	75	127	101	298	190	62	296.97	101.02	200.77
E	12EF1270	11PV0536P03	2	1	119	138	128.5	371	190	62	368.84	128.67	198.19
E	12EF1271	11PV0540P11	2	3	119	138	128.5	414	195	62	411.18	128.67	201.2
E	12EF1272	11PV0540P13	2	3	71	131	101	384	200	62	381.64	101.02	203.76
E	12EF1273	11PV0583P14	2	10	75	104	89.5	366	210	62	363.92	90.16	211.04
E	12EF1274	11PV0559P16	2	5	66	93	79.5	247	210	62	246.76	80.29	206.64
E	12EF1275	11PV0576P11	2	8	111	127	119	340	215	62	338.32	118.79	207.14
E	12EF1276	11PV0576P15	2	8	71	111	91	384	220	62	381.64	91.15	209.71
E	12EF1277	11PV0583P02	2	10	138	138	138	385	220	62	382.62	137.55	216.18
E	12EF1278	11PV0536P14	2	1	99	127	113	409	220	67	406.25	112.87	213.59
E	12EF1279	11PV0566P17	2	7	75	131	103	420	225	59	417.08	103	210.09
E	12EF1280	11PV0559P06	2	5	93	108	100.5	398	225	66	395.42	101.02	214.34
E	12EF1281	11PV0540P07	2	3	93	127	110	418	225	62	415.11	109.91	216.6
E	12EF1282	11PV0576P13	2	8	84	138	111	415	230	62	412.16	110.89	214.85
E	12EF1283	11PV0583P09	2	10	71	87	79	318	230	59	316.66	79.3	221.32
E	12EF1284	11PV0562P01	2	6	75	134	104.5	423	230	59	420.04	104.97	216.34
E	12EF1285	11PV0536P19	2	1	78	134	106	423	230	62	420.04	105.96	218.73
E	12EF1286	11PV0537P08	2	2	119	138	128.5	418	230	62	415.11	128.67	215.13
E	12EF1287	11PV0583P07	2	10	131	138	134.5	389	235	59	386.56	134.59	223.88
E	12EF1288	11PV0566P04	2	7	124	138	131	403	235	59	400.35	130.64	215.23
E	12EF1289	11PV0537P15	2	2	127	138	132.5	423	235	59	420.04	132.61	217.7
E	12EF1290	11PV0583P04	2	10	96	134	115	418	240	59	415.11	114.84	226.45
E	12EF1291	11PV0566P11	2	7	75	131	103	423	240	59	420.04	103	217.8
E	12EF1292	11PV0576P02	2	8	75	138	106.5	411	245	65	408.22	106.95	222.55
E	12EF1293	11PV0559P15	2	5	78	124	101	423	170	57	420.04	101.02	186.1
E	12EF1294	11PV0562P05	2	6	78	104	91	416	250	62	413.15	91.15	226.61
E	12EF1295	11PV0581P04	2	9	90	127	108.5	409	250	62	406.25	108.92	228.76
E	12EF1296	11PV0559P12	2	5	84	138	111	407	255	57	404.28	110.89	229.75
E	12EF1297	11PV0581P16	2	9	78	138	108	420	260	62	417.08	107.93	233.89
E	12EF1298	11PV0537P13	2	2	124	138	131	412	260	66	409.21	130.64	230.54
E	12EF1299	11PV0540P05	2	3	78	131	104.5	394	NA	67	391.49	104.97	NA
E	12EF1300	PRE1203	2	NA	138	138	138	379	NA	NA	367.53	137.86	NA
E	12EF1301	PRE1203	3	NA	138	138	138	375	NA	NA	367.53	137.86	NA
E	12EF1302	11PV0559P19	3	5	84	127	105.5	346	NA	57	344.64	105.99	NA
E	12EF1303	11PV0566P19	3	7	104	124	114	417	270	65	414.54	113.89	233.2
E	12EF1304	11PV0559P18	3	5	124	138	131	423	260	62	420.45	130.67	232.32
E	12EF1305	11PV0562P07	3	6	124	138	131	423	255	57	420.45	130.67	229.18
E	12EF1306	11PV0559P08	3	5	104	138	121	423	250	59	420.45	120.8	227.18
E	12EF1307	11PV0562P11	3	6	114	138	126	405	250	59	402.73	125.74	226.61
E	12EF1308	11PV0537P02	3	2	78	138	108	422	245	59	419.46	107.96	222.84
E	12EF1309	11PV0576P04	3	8	124	138	131	408	245	62	405.68	130.67	222.55
E	12EF1310	11PV0566P15	3	7	75	138	106.5	404	240	59	401.74	106.98	217.8
E	12EF1311	11PV0583P12	3	10	131	138	134.5	380	240	59	378.11	134.62	226.45
E	12EF1312	11PV0537P16	3	2	111	138	124.5	407	235	59	404.69	124.75	217.7
E	12EF1313	11PV0559P17	3	5	119	138	128.5	423	235	57	420.45	128.7	219.48
E	12EF1314	11PV0583P20	3	10	114	138	126	423	235	59	420.45	125.74	223.88
E	12EF1315	11PV0537P03	3	2	111	127	119	364	230	59	362.36	118.82	215.13
E	12EF1316	11PV0581P07	3	9	75	99	87	327	230	62	325.93	87.23	218.48
E	12EF1317	11PV0562P15	3	6	68	127	97.5	423	230	59	420.45	98.09	216.34
E	12EF1318	11PV0583P06	3	10	114	134	124	423	230	57	420.45	123.76	221.32
E	12EF1319	11PV0537P06	3	2	75	104	89.5	371	225	62	369.25	90.19	212.56
E	12EF1320	11PV0581P02	3	9	71	81	76	325	225	62	323.96	76.37	215.92
E	12EF1321	11PV0559P10	3	5	71	93	82	324	225	62	322.98	82.29	214.34
E	12EF1322	11PV0566P08	3	7	71	81	76	277	225	57	276.7	76.37	210.09
E	12EF1323	11PV0536P13	3	1	71	93	82	311	220	62	310.18	82.29	213.59
E	12EF1324	11PV0559P11	3	5	75	96	85.5	294	220	59	293.44	86.24	211.78
E	12EF1325	11PV0559P13	3	5	81	104	92.5	280	215	62	279.66	93.16	209.21
E	12EF1326	11PV0566P13	3	7	71	84	77.5	282	215	57	281.63	78.35	204.96
E	12EF1327	11PV0589P05	3	11	75	127	101	420	210	60	417.49	101.05	219.18
E	12EF1328	11PV0536P06	3	1	111	131	121	330	205	60	328.88	120.8	205.89
E	12EF1329	11PV0536P20	3	1	71	131	101	405	200	62	402.73	101.05	203.32
E	12EF1330	11PV0581P15	3	9	81	127	104	349	195	62	347.59	104.02	200.51
E	12EF1331	11PV0559P09	3	5	111	127	119	348	195	57	346.61	118.82	198.94
E	12EF1332	11PV0583P11	3	10	66	90	78	219	190	59	219.6	78.35	200.77
E	12EF1333	11PV0537P01	3	2	66	87	76.5	278	185	62	277.69	77.36	192.02
E	12EF1334	11PV0559P02	3	5	81	127	104	310	185	57	309.19	104.02	193.8
E	12EF1335	11PV0540P16	3	3	71	138	104.5	387	180	62	385	105	193.49
E	12EF1336	11PV0566P07	3	7	71	90	80.5	237	180	59	237.32	81.31	186.98
E	12EF1337	11PV0589P08	3	11	71	127	99	271	175	62	270.8	99.08	201.2
E	12EF1338	11PV0581P17	3	9	75	84	79.5	200	175	62	200.89	80.32	190.24
E	12EF1339	11PV0540P02	3	3	75	119	97	332	170	65	330.85	97.1	188.36
E	12EF1340	11PV0540P08	3	3	71	127	99	334	170	62	332.82	99.08	188.36
E	12EF1341	11PV0566P10	3	7	81	127	104	292	170	59	291.47	104.02	181.84
E	12EF1342	11PV0536P07	3	1	96	131	113.5	315	165	60	314.12	113.89	185.35
E	12EF1343	11PV0554P06	3	4	93	131	112	323	120	62	308.43	107.23	164.11
E	12EF1344	11PV0536P15	3	1	66	87	76.5	224	155	62	224.52	77.36	180.21
E	12EF1345	11PV0589P04	3	11	78	119	98.5	335	150	62	333.81	99.08	188.36
E	12EF1346	11PV0594P01	3	12	66	114	90	324	150	57	322.98	90.19	194.07
E	12EF1347	11PV0594P09	3	12	66	114	90	413	145	60	410.6	90.19	191.51
E	12EF1348	11PV0589P03	3	11	71	87	79	298	135	65	297.38	79.33	180.66
E	12EF1349	11PV0589P11	3	11	66	84	75	233	120	65	233.38	75.38	172.96
E	12EF1350	SC1203	3	NA	66	75	70.5	181	NA	NA	180.27	72.57	NA
E	12EF1351	SC1203	4	NA	66	75	70.5	186	NA	NA	180.27	72.57	NA
E	12EF1352	11PV0589P06	4	11	66	75	70.5	185	115	62	187.35	71.77	170.39
E	12EF1353	11PV0583P15	4	10	NA	NA	NA	NA	145	62	NA	NA	177.66
E	12EF1354	11PV0594P10	4	12	114	138	126	345	145	60	344.88	126.07	191.51
E	12EF1355	11PV0583P19	4	10	66	78	72	207	150	57	209.01	72.75	180.23
E	12EF1356	11PV0594P04	4	12	71	119	95	389	155	57	388.2	95.46	196.64
E	12EF1357	11PV0536P18	4	1	81	99	90	255	155	62	256.27	90.52	180.21
E	12EF1358	11PV0594P02	4	12	71	127	99	329	160	60	329.12	99.41	199.21
E	12EF1359	11PV0540P01	4	3	71	124	97.5	371	165	57	370.47	98.42	185.79
E	12EF1360	11PV0583P10	4	10	66	119	92.5	338	230	59	337.98	93.49	221.32
E	12EF1361	11PV0540P15	4	3	84	127	105.5	423	170	60	421.67	106.32	188.36
E	12EF1362	11PV0537P17	4	2	66	81	73.5	214	170	62	215.9	74.73	184.32
E	12EF1363	11PV0589P09	4	11	75	131	103	423	175	60	421.67	103.36	201.2
E	12EF1364	11PV0537P09	4	2	84	114	99	361	175	59	360.63	99.41	186.88
E	12EF1365	11PV0562P13	4	6	78	131	104.5	340	180	57	339.95	105.33	190.66
E	12EF1366	11PV0562P14	4	6	68	127	97.5	345	185	57	344.88	98.42	193.22
E	12EF1367	11PV0566P01	4	7	71	114	92.5	371	185	57	370.47	93.49	189.55
E	12EF1368	11PV0536P08	4	1	71	127	99	350	185	60	349.8	99.41	195.62
E	12EF1369	11PV0559P20	4	5	71	119	95	423	190	57	421.67	95.46	196.37
E	12EF1370	11PV0562P10	4	6	78	127	102.5	358	195	57	357.68	103.36	198.36
E	12EF1371	11PV0537P14	4	2	87	131	109	380	195	59	379.34	109.28	197.16
E	12EF1372	11PV0581P08	4	9	68	131	99.5	374	200	62	373.43	100.4	203.08
E	12EF1373	11PV0583P16	4	10	114	131	122.5	355	210	57	354.72	123.1	211.04
E	12EF1374	11PV0540P09	4	3	108	127	117.5	423	210	57	421.67	118.17	208.9
E	12EF1375	11PV0537P04	4	2	104	131	117.5	394	210	57	393.12	118.17	204.86
E	12EF1376	11PV0566P06	4	7	71	114	92.5	411	215	57	409.86	93.49	204.96
E	12EF1377	11PV0566P09	4	7	104	138	121	412	220	57	410.84	121.13	207.52
E	12EF1378	11PV0576P16	4	8	68	127	97.5	420	225	59	418.72	98.42	212.28
E	12EF1379	11PV0566P20	4	7	75	119	97	411	225	57	409.86	97.44	210.09
E	12EF1380	11PV0559P07	4	5	104	131	117.5	423	225	57	421.67	118.17	214.34
E	12EF1381	11PV0536P01	4	1	127	138	132.5	423	225	60	421.67	132.98	216.16
E	12EF1382	11PV0576P14	4	8	66	81	73.5	317	230	59	317.31	74.73	214.85
E	12EF1383	11PV0583P18	4	10	78	111	94.5	338	230	57	337.98	95.46	221.32
E	12EF1384	11PV0581P09	4	9	71	111	91	423	230	57	421.67	91.51	218.48
E	12EF1385	11PV0537P12	4	2	96	138	117	423	230	59	421.67	117.18	215.13
E	12EF1386	11PV0537P10	4	2	93	138	115.5	420	230	59	418.72	116.19	215.13
E	12EF1387	11PV0562P12	4	6	87	127	107	420	235	57	418.72	107.31	218.9
E	12EF1388	11PV0566P16	4	7	75	131	103	412	235	57	410.84	103.36	215.23
E	12EF1389	11PV0576P01	4	8	114	127	120.5	422	240	57	420.69	121.13	219.98
E	12EF1390	11PV0583P17	4	10	81	131	106	405	240	59	403.95	106.32	226.45
E	12EF1391	11PV0566P12	4	7	119	138	128.5	420	240	57	418.72	129.03	217.8
E	12EF1392	11PV0583P03	4	10	119	138	128.5	407	245	59	405.92	129.03	229.02
E	12EF1393	11PV0559P03	4	5	104	131	117.5	415	245	57	413.79	118.17	224.62
E	12EF1394	11PV0583P01	4	10	78	134	106	423	250	59	421.67	106.32	231.59
E	12EF1395	11PV0559P14	4	5	78	127	102.5	423	250	57	421.67	103.36	227.18
E	12EF1396	11PV0562P08	4	6	78	131	104.5	423	255	57	421.67	105.33	229.18
E	12EF1397	11PV0559P05	4	5	114	138	126	382	255	59	381.3	126.07	229.75
E	12EF1398	11PV0559P04	4	5	127	138	132.5	403	265	59	401.98	132.98	234.89
E	12EF1399	11PV0566P03	4	7	81	138	109.5	423	NA	57	421.67	110.27	NA
E	12EF1400	PRE1203	4	NA	138	138	138	365	NA	NA	367.53	137.86	NA
