# Supplementary material for: Multiparental Mapping of Plant Height and Flowering Time QTL in Partially Isogenic Sorghum Families
Source: G3 (Bethesda). 2014 Sep 1;4(9):1593–602. doi: 10.1534/g3.114.013318 (PMC4169151; doi:10.1534/g3.114.013318)
Supplement: Supporting Information [file supp_4.9.1593_TableS3.xlsx]

## Sheet: read me
Table S3	REML estimates of variance components for each phenotype, obtained using the lmer() function in R

## Sheet: Table S3
	HT-IL	FL-IL	HT-MX	FL-MX
entry	3040.11	175.27	460.58	0
family	9664.7	250.164	169.855	0.847125
block/row	1.60448	0.150415	1100.65	6.67734
residual	47.7362	2.25644	436.214	7.812
