# Supplementary material for: Multiparental Mapping of Plant Height and Flowering Time QTL in Partially Isogenic Sorghum Families
Source: G3 (Bethesda). 2014 Sep 1;4(9):1593–602. doi: 10.1534/g3.114.013318 (PMC4169151; doi:10.1534/g3.114.013318)
Supplement: Supporting Information [file supp_4.9.1593_TableS4.xlsx]

## Sheet: read me
Table S4	Markers and p-values for each step in each QTL model.

## Sheet: Table S4
family	model	step	HT-IL_marker	FL-IL_marker	HT-MX_marker	HT-IL_pval	FL-IL_pval	HT-MX_pval
A	Linkage	1	6_44444529	6_42487132	6_44882328	5.66403e-65	1.08584e-41	6.79159e-09
A	Linkage	2	6_40046998	NA	NA	7.92873e-06	NA	NA
B	Linkage	1	9_57108619	6_40052627	9_57176543	1.26922e-21	2.47067e-19	2.09806e-15
B	Linkage	2	6_44339774	9_58679066	6_44339774	1.10664e-28	1.18041e-23	8.43865e-12
B	Linkage	3	9_58842134	NA	NA	7.45279e-05	NA	NA
C	Linkage	1	7_58680794	6_40037860	7_61282581	2.84135e-14	1.53839e-42	7.76848e-09
C	Linkage	2	6_40037860	9_58554050	NA	2.88983e-13	1.30111e-15	NA
D	Linkage	1	9_56886563	6_40664096	9_56886563	2.0119e-23	5.23029e-39	9.7631e-15
D	Linkage	2	6_41232044	NA	6_46623300	1.78177e-10	NA	8.3318e-07
E	Linkage	1	7_58228513	6_40203765	7_58521129	1.21635e-11	8.70319e-33	1.55925e-08
E	Linkage	2	6_42648335	NA	NA	1.17532e-11	NA	NA
E	Linkage	3	9_57599861	NA	NA	2.54104e-06	NA	NA
AB	GWAS	1	6_44339774	6_42387945	9_57176543	5.30541e-50	1.9215e-45	8.44698e-24
AB	GWAS	2	9_57108619	9_58679043	6_44339774	2.60086e-59	3.03526e-36	2.52226e-18
AB	GWAS	3	9_58842134	6_5536283	NA	3.09547e-07	1.13281e-07	NA
AB	Joint Linkage	1	6_44299612	6_40046998	9_57176543	1.25067e-46	8.98704e-45	5.06395e-24
AB	Joint Linkage	2	9_57108619	9_58679043	6_43207304	2.65118e-60	4.98803e-37	1.08324e-19
AB	Joint Linkage	3	9_58842134	NA	NA	1.19269e-07	NA	NA
ABC	GWAS	1	6_42782436	6_40037860	9_57176543	2.08402e-37	1.55822e-88	2.23016e-17
ABC	GWAS	2	7_58680794	9_58638070	6_44666443	2.06553e-34	5.50311e-32	6.16367e-14
ABC	GWAS	3	9_57493309	6_42387945	7_61282581	5.29123e-16	3.75144e-42	2.53821e-14
ABC	GWAS	4	6_27201063	7_58680794	1_12703386	3.42822e-09	1.22512e-08	8.08741e-07
ABC	Joint Linkage	1	6_42610812	6_40121113	9_57176543	1.50625e-39	4.05193e-93	4.92188e-18
ABC	Joint Linkage	2	7_58504205	9_58842134	6_43207290	2.94928e-29	9.37237e-29	8.30403e-14
ABC	Joint Linkage	3	9_57108619	6_38579771	7_58680794	3.31304e-16	6.32569e-08	1.3814e-13
ABCD	GWAS	1	9_56886563	6_40664096	9_57108619	1.24625e-37	1.73688e-124	4.14488e-32
ABCD	GWAS	2	6_42782436	9_58842134	7_61282581	6.10113e-34	1.69063e-29	9.52562e-13
ABCD	GWAS	3	7_58680794	6_42181911	6_44666443	2.12788e-28	4.41351e-31	5.09149e-13
ABCD	GWAS	4	6_40443529	7_58680794	4_6109586	2.12076e-19	1.76534e-07	1.77927e-08
ABCD	GWAS	5	9_57176543	9_58826791	1_12703386	1.65867e-14	3.78547e-07	2.17309e-06
ABCD	GWAS	6	NA	NA	6_46623300	NA	NA	1.9733e-06
ABCD	Joint Linkage	1	9_56915221	6_40121113	9_57176543	4.725e-43	1.77877e-134	1.87332e-33
ABCD	Joint Linkage	2	6_42610812	9_58842134	6_44549032	1.92126e-48	1.90291e-26	9.1131e-18
ABCD	Joint Linkage	3	7_58504205	6_38579771	7_58680794	1.15886e-27	NA	7.98608e-12
ABCDE	GWAS	1	9_57108619	6_42072568	9_57108619	1.0724e-35	2.78181e-143	1.60295e-25
ABCDE	GWAS	2	6_42072568	9_58554050	7_58543582	1.0469e-39	5.87386e-28	6.32891e-19
ABCDE	GWAS	3	7_58543582	6_44339774	6_46623300	7.29214e-42	3.21058e-24	2.84892e-12
ABCDE	GWAS	4	9_56236597	5_10429049	9_57276355	6.54382e-21	2.47198e-08	1.59701e-09
ABCDE	GWAS	5	6_42181911	7_58543582	4_6109586	1.75816e-19	7.33693e-08	3.04106e-08
ABCDE	GWAS	6	NA	NA	6_44666443	NA	NA	8.22876e-08
ABCDE	Joint Linkage	1	6_44299612	6_40203765	9_57176543	3.33206e-43	1.59105e-163	8.50319e-32
ABCDE	Joint Linkage	2	9_56915221	9_58842134	6_44115898	5.00245e-56	2.81973e-28	9.593e-23
ABCDE	Joint Linkage	3	7_58294220	6_38579771	7_58543582	2.80062e-35	1.54457e-07	4.41866e-15
ABCDE	Joint Linkage	4	6_21407255	NA	NA	1.83009e-09	NA	NA
